# Supplementary material for: Caenorhabditis elegans foraging patterns follow a simple rule of thumb
Source: Commun Biol. 2023 Aug 14;6:841. doi: 10.1038/s42003-023-05220-3 (PMC10425387; doi:10.1038/s42003-023-05220-3)
Supplement: Supplementary file 4 — Supplementary Data 1 [file 42003_2023_5220_MOESM4_ESM.zip]

Archive with 42 entries (42 files):
- data_for_foraging_paper/Cuaderno20211221.mat
- data_for_foraging_paper/Cuaderno20220403T063255.mat
- data_for_foraging_paper/Cuaderno20220613T123758.mat
- data_for_foraging_paper/Cuaderno20220614T184052.mat
- data_for_foraging_paper/Cuaderno20220910T103217.mat
- data_for_foraging_paper/Cuaderno20230218T131500_clean.mat
- data_for_foraging_paper/data_figure1b.csv
- data_for_foraging_paper/data_figure1b_about.txt
- data_for_foraging_paper/data_figure1d.csv
- data_for_foraging_paper/data_figure1d_about.txt
- data_for_foraging_paper/data_figure1e.csv
- data_for_foraging_paper/data_figure1e_about.txt
- data_for_foraging_paper/data_figure1f.csv
- data_for_foraging_paper/data_figure1f_about.txt
- data_for_foraging_paper/data_figure1g.csv
- data_for_foraging_paper/data_figure1g_about.txt
- data_for_foraging_paper/data_figure2b.csv
- data_for_foraging_paper/data_figure2b_about.txt
- data_for_foraging_paper/data_figure2c.csv
- data_for_foraging_paper/data_figure2c_about.txt
- data_for_foraging_paper/data_figure2d.csv
- data_for_foraging_paper/data_figure2d_about.txt
- data_for_foraging_paper/data_figure3a.csv
- data_for_foraging_paper/data_figure3a_about.txt
- data_for_foraging_paper/data_figure3b.csv
- data_for_foraging_paper/data_figure3b_about.txt
- data_for_foraging_paper/data_figure3c.csv
- data_for_foraging_paper/data_figure3c_about.txt
- data_for_foraging_paper/data_figure3d.csv
- data_for_foraging_paper/data_figure3d_about.txt
- data_for_foraging_paper/data_figure4b.csv
- data_for_foraging_paper/data_figure4b_about.txt
- data_for_foraging_paper/data_figure4c.csv
- data_for_foraging_paper/data_figure4c_about.txt
- data_for_foraging_paper/data_figure5d.csv
- data_for_foraging_paper/data_figure5d_about.txt
- data_for_foraging_paper/panel_experiment.png
- data_for_foraging_paper/panel_experiment_mixtures.png
- data_for_foraging_paper/panel_fitness.png
- data_for_foraging_paper/panel_mixed_environment.png
- data_for_foraging_paper/parseinputs.m
- data_for_foraging_paper/read_and_execute_me.m
