# Supplementary material for: Caenorhabditis elegans foraging patterns follow a simple rule of thumb
Source: Commun Biol. 2023 Aug 14;6:841. doi: 10.1038/s42003-023-05220-3 (PMC10425387; doi:10.1038/s42003-023-05220-3)
Supplement: Supplementary file 4 — Supplementary Data 1 [file 42003_2023_5220_MOESM4_ESM.zip › data_for_foraging_paper/data_figure1b.csv]

spp_1	spp_2	spp_3	spp_4	spp_5	OD_1	OD_2	OD_3	OD_4	OD_5	n_worm_relative_1	n_worm_relative_2	n_worm_relative_3	n_worm_relative_4	n_worm_relative_5	confidence_interval_min_1	confidence_interval_min_2	confidence_interval_min_3	confidence_interval_min_4	confidence_interval_min_5	confidence_interval_max_1	confidence_interval_max_2	confidence_interval_max_3	confidence_interval_max_4	confidence_interval_max_5	n_data	factor_normalization
OP50	OP50	OP50	OP50	OP50	0.002114257813	0.004228515625	0.00845703125	0.0169140625	0.033828125	0.0961038896932973	0.131050758672678	0.209681213876285	0.393152276018034	0.733884248566997	0.0524203034690712	0.0698937379587617	0.131050758672678	0.288311669079892	0.541676469180403	0.192207779386595	0.209681213876285	0.307064865719241	0.506729600201022	0.992077957383655	30	0.00873671724484521
OP50	OP50	OP50	OP50	OP50	0.06765625	0.1353125	0.270625	0.54125	1.0825	1.60364900466751	4.5279501308259	7.5465835513765	8.58423878969077	7.73524814016092	0.848990649529856	3.20729800933501	5.18827619157135	5.75426995792458	5.47127307474796	2.64130424298178	6.69759290184665	11.0368784438881	11.6972045046336	10.7550704844187	27	0.0943322943922063
none	OP50	OP50	OP50	OP50	0.000158489319246111	0.0005285644531	0.001057128906	0.002114257813	0.004228515625	0.0806045277259464	0.15388137111317	0.102587580742114	0.117242949419558	0.0952598964033912	0.0439661060323344	0.102587580742114	0.0586214747097792	0.0806045277259464	0.0512937903710568	0.131898318097003	0.205175161484227	0.168536739790615	0.15388137111317	0.175864424129338	30	0.0073276843387224
none	OP50	OP50	OP50	OP50	0.000158489319246111	0.0169140625	0.033828125	0.06765625	0.1353125	0.0759405322428932	0.430329682709728	0.683464790186039	1.89851330607233	3.94890767663045	0.0253135107476311	0.22782159672868	0.430329682709728	1.4416218351067	3.16425185939434	0.202508085981049	0.683464790186039	0.911286386914719	2.40478352102495	4.73362650980701	28	0.0253135107476311
none	OP50	OP50	OP50	OP50	0.000158489319246111	0.54125	1.0825	2.165	4.33	0.118117063903199	6.37832145077275	7.44137502590154	12.5204087737391	10.8667698790943	0.118117063903199	4.37033136441837	5.17309076966033	8.85877979273993	8.03196034541754	0.118117063903199	9.10698861001481	10.5124186873847	18.2894753791315	14.1740476683839	25	0.118117063903199
none	none	none	OP50	OP50	0.000158489319246111	0.000158489319246111	0.000158489319246111	0.00845703125	2.165	0.0979042320739771	0.0979042320739771	0.0979042320739771	0.130538976098636	9.75778846337305	0.032634744024659	0.032634744024659	0.032634744024659	0.0652694880493181	8.09341651811544	0.228443208172613	0.242883218238067	0.234555999472007	0.261077952197272	11.389525664606	27	0.032634744024659
