# Supplementary material for: Caenorhabditis elegans foraging patterns follow a simple rule of thumb
Source: Commun Biol. 2023 Aug 14;6:841. doi: 10.1038/s42003-023-05220-3 (PMC10425387; doi:10.1038/s42003-023-05220-3)
Supplement: Supplementary file 4 — Supplementary Data 1 [file 42003_2023_5220_MOESM4_ESM.zip › data_for_foraging_paper/data_figure1d.csv]

spp_1	spp_2	spp_3	spp_4	spp_5	OD_1	OD_2	OD_3	OD_4	OD_5	n_worm_relative_1	n_worm_relative_2	n_worm_relative_3	n_worm_relative_4	n_worm_relative_5	confidence_interval_min_1	confidence_interval_min_2	confidence_interval_min_3	confidence_interval_min_4	confidence_interval_min_5	confidence_interval_max_1	confidence_interval_max_2	confidence_interval_max_3	confidence_interval_max_4	confidence_interval_max_5	n_data	factor_normalization
DA1885	DA1885	DA1885	DA1885	DA1885	0	0.000503	0.00151	0.004531	0.013594	0.0946263638734948	0.0559155786525196	0.0903251655156087	0.141939545810242	0.468830621009588	0.0559155786525196	0.034409586863089	0.0559155786525196	0.0989275622313809	0.369903058778207	0.146240744168128	0.0860239671577225	0.129035950736584	0.197855124462762	0.563456984883082	32	0.00430119835788613
DA1885	DA1885	DA1885	DA1885	DA1885	0.004531	0.013594	0.040782	0.122346	0.367037	0.0741169110740909	0.148233822148182	3.18702717618591	10.3763675503727	10.1540168171504	0.0741169110740909	0.0741169110740909	2.29762424329682	8.74579550674272	7.76182102354915	0.0741169110740909	0.444701466444545	4.076430109075	12.1551734161509	12.6739917936695	21	0.0741169110740909
DA1885	DA1885	DA1885	DA1885	DA1885	0.122346	0.367037	1.101111	3.303333	9.91	6.45860417412875	6.60539063263167	14.2382864747838	11.1557708462224	20.5501041904096	3.963234379579	3.963234379579	11.0089843877195	7.77968230065508	15.5385747023029	11.0089843877195	11.5961302217312	18.2015208543628	16.1465104353219	26.5397604658756	25	0.146786458502926
CR90	CR90	CR90	CR90	CR90	0	0.000417	0.00125	0.003749	0.011248	0.0905001466887702	0.120666862251694	0.0678751100165777	0.0754167889073085	0.113125183360963	0.0452500733443851	0.0678751100165777	0.0377083944536543	0.0377083944536543	0.0678751100165777	0.158375256705348	0.188541972268271	0.120666862251694	0.135750220033155	0.171344831247139	31	0.00754167889073085
CR90	CR90	CR90	CR90	CR90	0.003749	0.011248	0.033745	0.101235	0.303704	0.103678851368948	0.103678851368948	0.186621932464106	1.01605274341569	4.95584909543571	0.0414715405475792	0.0414715405475792	0.103678851368948	0.684280419035056	4.31175338007497	0.207357702737896	0.207357702737896	0.331772324380633	1.40444988252712	5.5779222036494	30	0.0207357702737896
CR90	CR90	CR90	CR90	CR90	0.101235	0.303704	0.911111	2.733333	8.2	0.969493927683055	5.40146616851988	7.89445055399059	13.4344158550366	9.8334384093567	0.553996530104603	3.71970875928787	5.40146616851988	9.84106287043383	7.20195489135984	1.66198959031381	7.88661775544823	11.4954279996705	20.3509375349842	13.7114141200889	27	0.138499132526151
CR87	CR87	CR87	CR87	CR87	0	0.000527	0.001581	0.004742	0.014225	0.107101480403753	0.0481956661816889	0.0374855181413136	0.0696159622624395	0.112456554423941	0.0696159622624395	0.0214202960807506	0.016065222060563	0.0374855181413136	0.0642608882422519	0.155297146585442	0.0749710362826272	0.0749710362826272	0.123166702464316	0.176717442666193	32	0.00535507402018765
CR87	CR87	CR87	CR87	CR87	0.004742	0.014225	0.042675	0.128025	0.384074	0.0815053780544707	0.0931490034908237	0.104792628927177	0.407526890272354	2.43351771619777	0.0349308763090589	0.0465745017454118	0.0465745017454118	0.31210712162214	2.13078345485259	0.174654381545294	0.153616071888182	0.195096939051743	0.523963144635883	2.73625197754295	32	0.011643625436353
CR87	CR87	CR87	CR87	CR87	0.128025	0.384074	1.152222	3.456667	10.37	0.276907067337191	2.67676831759284	8.76872379901104	10.0609567799179	15.5990981266617	0.0923023557790636	1.75374475980221	6.64576961609258	8.21490966433666	12.9079580058448	0.738418846232508	3.96900129849973	11.3531897608248	12.2762133186155	19.0142852904871	30	0.0923023557790636
CR155	CR155	CR155	CR155	CR155	0	0.000506	0.001518	0.004554	0.013663	0.0636669908750365	0.0445668936125256	0.0382001945250219	0.0891337872250511	0.0509335927000292	0.0382001945250219	0.019100097262511	0.00636669908750365	0.0573002917875328	0.0254667963500146	0.101867185400058	0.0891337872250511	0.116902337694229	0.14006737992508	0.0891337872250511	27	0.00636669908750365
CR155	CR155	CR155	CR155	CR155	0.004554	0.013663	0.040988	0.122963	0.368889	0.0583444858112556	0.0350066914867534	0.0583444858112556	0.700133829735067	1.30691648217213	0.0233377943245022	0.0116688971622511	0.0233377943245022	0.525100372301301	1.0268629502781	0.116688971622511	0.0816822801357579	0.15188462864445	0.910173978655588	1.60795522631978	26	0.0116688971622511
CR155	CR155	CR155	CR155	CR155	0.122963	0.368889	1.106667	3.32	9.96	1.27826109495389	2.17304386142162	2.30086997091701	6.26347936527408	14.9556548109606	0.639130547476947	1.27826109495389	1.53391331394467	4.47391383233863	12.3991326210528	2.17304386142162	3.19565273738474	3.45130495637552	8.56434933619109	18.5347858768315	27	0.127826109495389
DA1880	DA1880	DA1880	DA1880	DA1880	0	0.00051	0.00153	0.004591	0.013772	0.0901451837747625	0.112681479718453	0.165266170253731	0.093901233098711	0.0976572824226594	0.060096789183175	0.0713649371550203	0.123949627690298	0.060096789183175	0.0638528385071235	0.146485923633989	0.16902221957768	0.206582712817164	0.135217775662144	0.150241972957938	31	0.00375604932394844
DA1880	DA1880	DA1880	DA1880	DA1880	0.004591	0.013772	0.041317	0.123951	0.371852	0.0753390096640577	0.144882710892419	0.191245178377993	0.191245178377993	0.857705648483119	0.0405671590498772	0.0869296265354512	0.121701477149632	0.133292094021025	0.707027629155003	0.162268636199509	0.225638685338483	0.278976795815268	0.255556012533943	1.05522822756801	30	0.00579530843569675
DA1880	DA1880	DA1880	DA1880	DA1880	0.123951	0.371852	1.115556	3.346667	10.04	0.420233383289988	0.840466766579977	3.04669202885241	4.09727548707739	8.92995939491225	0.105058345822497	0.420233383289988	1.99610857062744	2.62645864556243	6.77451695779139	1.15564180404747	1.68093353315995	4.20233383289988	5.98832571188233	11.2412430030072	11	0.105058345822497
CR266	CR266	CR266	CR266	CR266	0	0.000536	0.001608	0.004824	0.014472	0.0879119468992797	0.0479519710359708	0.0639359613812944	0.0479519710359708	0.0719279565539561	0.039959975863309	0.0239759855179854	0.0319679806906472	0.0239759855179854	0.039959975863309	0.207791874489207	0.0879119468992797	0.103895937244603	0.111887932417265	0.127871922762589	32	0.00799199517266179
CR266	CR266	CR266	CR266	CR266	0.004824	0.014472	0.043416	0.130247	0.390741	0.0602958377622376	0.0401972251748251	0.110542369230769	0.211035432167832	1.06522646713286	0.0301479188811188	0.0200986125874125	0.0602958377622376	0.120591675524475	0.884338953846152	0.140690288111888	0.0904437566433564	0.190936819580419	0.341676413986013	1.31645912447552	32	0.0100493062937063
CR266	CR266	CR266	CR266	CR266	0.130247	0.390741	1.172222	3.516667	10.55	0.0908404465821749	0.999244912403924	6.26799081417007	13.1718647544154	15.3520354723876	0.0908404465821749	0.454202232910875	4.45118188252657	11.0825344830253	12.5359816283401	0.0908404465821749	1.72596848506132	9.03466813726831	15.3757858713904	19.6215364617498	31	0.0908404465821749
CR164	CR164	CR164	CR164	CR164	0	0.000478	0.001433	0.004298	0.012894	0.0646428132482621	0.0763960520206734	0.0881492907930847	0.099902529565496	0.287954349924077	0.0352597163172339	0.0411363357034395	0.0528895744758508	0.0587661938620565	0.199805059130992	0.123409007110319	0.13516224588273	0.129285626496524	0.158668723427553	0.387856879489573	32	0.00587661938620565
CR164	CR164	CR164	CR164	CR164	0.004298	0.012894	0.038683	0.116049	0.348148	0.0394230441736574	0.197115220868287	0.90673001599412	5.71634140518032	9.18556929246217	0.0394230441736574	0.0788460883473147	0.630768706778518	4.77563658734724	8.0423010114261	0.0394230441736574	0.512499574257546	1.3383581444633	6.54422533282712	10.2894145293246	27	0.0394230441736574
CR164	CR164	CR164	CR164	CR164	0.116049	0.348148	1.044444	3.133333	9.4	4.19034688572575	8.07029770584218	11.32945639474	13.1918327883959	21.5725265598474	2.79356459048383	6.2079213121863	8.3806937714515	9.77747606669342	18.0029718053403	6.05272327938164	10.0878721323027	15.5198032804657	17.8377547669891	27.625249839229	25	0.155198032804657
Db10	Db10	Db10	Db10	Db10	0	5e-05	0.000151	0.000453	0.001358	0.134208033757373	0.0805248202544237	0.0805248202544237	0.0402624101272118	0.093945623630161	0.0671040168786864	0.0402624101272118	0.0402624101272118	0.0134208033757373	0.0402624101272118	0.241574460763271	0.14762883713311	0.14762883713311	0.093945623630161	0.201312050636059	32	0.0134208033757373
Db10	Db10	Db10	Db10	Db10	0.000453	0.001358	0.004074	0.012222	0.036667	0.073463567070854	0.0881562804850248	0.17631256097005	0.396703262182612	1.36642234751788	0.0293854268283416	0.0440781402425124	0.102848993899196	0.249776128040904	1.06632218816304	0.220390701212562	0.161619847555879	0.323239695111758	0.587708536566832	1.6602766158013	32	0.0146927134141708
Db10	Db10	Db10	Db10	Db10	0.012222	0.036667	0.11	0.33	0.99	0.0849608109556619	1.27441216433493	6.03221757785199	7.30662974218692	12.4892392104823	0.0849608109556619	0.764647298600957	4.50292298065008	5.36683119183305	9.77049325990112	0.0849608109556619	1.86913784102456	7.90135541887656	9.34568920512281	15.6327892158418	32	0.0849608109556619
OP50	OP50	OP50	OP50	OP50	0	0.000489	0.001468	0.004403	0.01321	0.0847320890895307	0.129922536603947	0.112976118786041	0.214654625693478	0.457553281083466	0.0508392534537184	0.0903808950288328	0.0677856712716246	0.152517760361155	0.378469997933237	0.118624924725343	0.180761790057666	0.191833137485548	0.293737908843707	0.553582982051601	31	0.00564880593930205
OP50	OP50	OP50	OP50	OP50	0.004403	0.01321	0.03963	0.118889	0.356667	0.0575782842730943	0.115156568546189	2.64860107656234	6.62150269140584	7.19728553413679	0.0575782842730943	0.0575782842730943	2.13464058305711	5.02285144912477	5.41235872167086	0.0575782842730943	0.345469705638566	3.10922735074709	8.86705577805652	9.32768205224128	23	0.0575782842730943
OP50	OP50	OP50	OP50	OP50	0.118889	0.356667	1.07	3.21	9.63	3.82316076189664	4.98673142856084	9.80723847616965	10.8045847618818	12.6330529523541	2.16091695237636	2.9920388571365	6.15030209522504	7.64632152379329	8.14499466664937	6.77494004576617	7.48009714284126	15.891472492444	15.4588674285386	19.1158038094832	22	0.166224380952028
CR13	CR13	CR13	CR13	CR13	0	0.0005	0.001501	0.004504	0.013512	0.187880969257915	0.201301038490624	0.147620761559791	0.107360553861666	0.416022146213956	0.107360553861666	0.107360553861666	0.0805204153962495	0.053680276930833	0.281821453886873	0.281821453886873	0.322081661584998	0.254981315421457	0.201301038490624	0.616579904480952	32	0.0134200692327082
CR13	CR13	CR13	CR13	CR13	0.004504	0.013512	0.040535	0.121605	0.364815	0.251903065155579	0.251903065155579	0.587773818696351	1.20353686685443	1.95924606232117	0.139946147308655	0.139946147308655	0.363859983002503	0.839676883851929	1.5394076203952	0.475816900849427	0.391849212464234	0.951633801698853	1.65136453824213	2.49104142209406	32	0.027989229461731
CR13	CR13	CR13	CR13	CR13	0.121605	0.364815	1.094444	3.283333	9.85	1.58475923443843	1.36865570246955	3.16951846887686	5.25851927790933	5.47462280987821	1.00848314918809	0.864414127875507	2.30510434100135	3.86953651140497	4.17800161806495	2.30510434100135	2.01696629837618	4.32207063937753	7.27548557628551	7.49158910825439	31	0.0720345106562922
CR181	CR181	CR181	CR181	CR181	0	0.000459	0.001376	0.004129	0.012387	0.0553074265322806	0.0967879964314911	0.110614853064561	0.0829611397984209	0.152095422963772	0.0276537132661403	0.0553074265322806	0.0553074265322806	0.0276537132661403	0.0829611397984209	0.124441709697631	0.165922279596842	0.207402849496052	0.179749136229912	0.276537132661403	31	0.0138268566330702
CR181	CR181	CR181	CR181	CR181	0.004129	0.012387	0.03716	0.111481	0.334444	0.157218578598388	0.0943311471590328	0.141496720738549	0.26727158361726	0.707483603692746	0.0943311471590328	0.0314437157196776	0.0628874314393552	0.172940436458227	0.503099451514841	0.282993441477098	0.20977736885963	0.273817593589418	0.408768304355809	0.959033329450167	31	0.0157218578598388
CR181	CR181	CR181	CR181	CR181	0.111481	0.334444	1.003333	3.01	9.03	0.444593553510053	0.635133647871505	1.27026729574301	2.73107468584747	5.08106918297204	0.190540094361451	0.317566823935752	0.825673742232956	1.90540094361451	3.87431525201618	0.889187107020107	1.07972720138156	1.84188757882736	3.62026179286758	6.60538993786365	30	0.0635133647871505
Hb101	Hb101	Hb101	Hb101	Hb101	0	0.000499	0.001497	0.00449	0.013471	0.0446077151245508	0.0446077151245508	0.0892154302491016	0.0693897790826346	0.153648796540119	0.0247820639580838	0.0247820639580838	0.0545205407077843	0.039651302332934	0.109041081415569	0.0743461918742513	0.0743461918742513	0.148692383748503	0.128866732582036	0.213125750039521	32	0.00495641279161676
Hb101	Hb101	Hb101	Hb101	Hb101	0.00449	0.013471	0.040412	0.121235	0.363704	0.114164605301939	0.133192039518929	0.285411513254849	1.35094782940628	3.48202046170915	0.0380548684339798	0.0380548684339798	0.152219473735919	1.08456375036842	2.91119743519946	0.336646800248889	0.449548073952727	0.456658421207758	1.65538677687812	4.10576081279393	31	0.0190274342169899
Hb101	Hb101	Hb101	Hb101	Hb101	0.121235	0.363704	1.091111	3.273333	9.82	1.09965917438076	3.98626450713027	7.14778463347497	15.8076006317235	15.9450580285211	0.549829587190382	2.74914793595191	5.49829587190382	11.4089639342004	11.8213361245932	1.78694615836874	5.49829587190382	9.75947517262929	21.4433539004249	20.6186095196393	28	0.137457396797596
