# Supplementary material for: Caenorhabditis elegans foraging patterns follow a simple rule of thumb
Source: Commun Biol. 2023 Aug 14;6:841. doi: 10.1038/s42003-023-05220-3 (PMC10425387; doi:10.1038/s42003-023-05220-3)
Supplement: Supplementary file 4 — Supplementary Data 1 [file 42003_2023_5220_MOESM4_ESM.zip › data_for_foraging_paper/data_figure1d_about.txt]

The file data_figure1d.csv contains the coordinates of all datapoints shown in Figure 1d of the paper Madirolas et al., "A taste for numbers: Caenorhabditis elegans foraging patterns follow a simple rule of thumb". See Supplementary Dataset 1 for the raw data and the code needed to generate the figure.

Each row of the table represents one experimental condition, with 5 food patches of different densities. The columns have the following meaning:
- spp_1 ... spp_5: Name of the bacterial species present in each food patch.
- OD_1 ... OD_5: Density of each food patch, measured in Optical Density (OD). This is represented in the x axis of the figure.
- n_worm_relative_1 ... n_worm_relative_5: Relative number of worms found in each food patch. This is represented in the y axis of the figure.
- confidence_interval_min_1 ... confidence_interval_min_5: Lower end of the confidence interval for the relative number of worms in each food patch. Used to represent the errorbars in the y axis of the figure.
- confidence_interval_max_1 ... confidence_interval_max_5: Higher end of the confidence interval for the relative number of worms in each food patch. Used to represent the errorbars in the y axis of the figure.
- n_data: Number of plates used in each experimental condition (not represented explicitly in the figure).
- factor_normalization: Factor used to go from the absolute number of worms to the relative one (not represented explicitly in the figure).

NOTE: This file is intended only as a description of the data table. Refer to the text of the article for full descriptions of the figure. In case of any inconsistency, the text of the article should prevail over this file.
