# Supplementary material for: Caenorhabditis elegans foraging patterns follow a simple rule of thumb
Source: Commun Biol. 2023 Aug 14;6:841. doi: 10.1038/s42003-023-05220-3 (PMC10425387; doi:10.1038/s42003-023-05220-3)
Supplement: Supplementary file 4 — Supplementary Data 1 [file 42003_2023_5220_MOESM4_ESM.zip › data_for_foraging_paper/data_figure1e.csv]

spp_1	spp_2	spp_3	spp_4	spp_5	OD_1	OD_2	OD_3	OD_4	OD_5	p_predict_1	p_predict_2	p_predict_3	p_predict_4	p_predict_5	p_exp_1	p_exp_2	p_exp_3	p_exp_4	p_exp_5	errorbar_minus_1	errorbar_minus_2	errorbar_minus_3	errorbar_minus_4	errorbar_minus_5	errorbar_plus_1	errorbar_plus_2	errorbar_plus_3	errorbar_plus_4	errorbar_plus_5
DA1885	DA1885	DA1885	DA1885	DA1885	0	0.000503	0.00151	0.004531	0.013594	0.0915702256017195	0.0925704329344821	0.0994399434044315	0.153244290199444	0.563175107859923	0.111111111111111	0.0656565656565657	0.106060606060606	0.166666666666667	0.55050505050505	0.0404040404040404	0.0303030303030303	0.0404040404040404	0.0505050505050505	0.106060606060606	0.0656565656565657	0.0404040404040404	0.0454545454545455	0.0656565656565657	0.131313131313131
DA1885	DA1885	DA1885	DA1885	DA1885	0.004531	0.013594	0.040782	0.122346	0.367037	0.00545153908313	0.0200344894230549	0.111705709263658	0.358837554176868	0.503970708053289	0.00309597523219814	0.00619195046439629	0.13312693498452	0.43343653250774	0.424148606811146	0	0.00309597523219814	0.0340557275541796	0.0681114551083591	0.0897832817337461	0	0.0146434691044382	0.0371517027863777	0.0681114551083591	0.108359133126935
DA1885	DA1885	DA1885	DA1885	DA1885	0.122346	0.367037	1.101111	3.303333	9.91	0.145581327718649	0.204462225192692	0.215586031105071	0.217088874284726	0.217281541698862	0.109452736318408	0.111940298507463	0.241293532338308	0.189054726368159	0.348258706467662	0.0398009950248756	0.0422885572139304	0.054726368159204	0.0554383889842112	0.0920398009950249	0.0678255327241762	0.0833988236881972	0.0696517412935323	0.0895522388059701	0.0920398009950249
CR90	CR90	CR90	CR90	CR90	0	0.000417	0.00125	0.003749	0.011248	0.193415346946746	0.193460993000649	0.193808012132948	0.196796356494759	0.222519291424899	0.193548387096774	0.258064516129032	0.145161290322581	0.161290322580645	0.241935483870968	0.0967741935483871	0.112903225806452	0.0645161290322581	0.0806451612903226	0.0967741935483871	0.145161290322581	0.161290322580645	0.129032258064516	0.129032258064516	0.129032258064516
CR90	CR90	CR90	CR90	CR90	0.003749	0.011248	0.033745	0.101235	0.303704	0.0144550045242144	0.0163443948941075	0.0324539947330453	0.159690023023453	0.77705658282518	0.0162866449511401	0.0162866449511401	0.0293159609120521	0.159609120521173	0.778501628664495	0.00977198697068404	0.00977198697068404	0.0130293159609121	0.0553745928338762	0.104234527687296	0.0195439739413681	0.0162866449511401	0.0228013029315961	0.0618892508143322	0.0977198697068404
CR90	CR90	CR90	CR90	CR90	0.101235	0.303704	0.911111	2.733333	8.2	0.0270844479282452	0.131793759912839	0.257365323578421	0.289729994809392	0.294026473771103	0.025830258302583	0.143911439114391	0.210332103321033	0.357933579335793	0.261992619926199	0.014760147601476	0.0516605166051661	0.0664206642066421	0.0885608856088561	0.0702909572308063	0.018450184501845	0.0664206642066421	0.0852498845544102	0.196591853062956	0.11070110701107
CR87	CR87	CR87	CR87	CR87	0	0.000527	0.001581	0.004742	0.014225	0.196374149284083	0.196407218584766	0.196632836312807	0.198396862414846	0.212188933403498	0.285714285714286	0.128571428571429	0.1	0.185714285714286	0.3	0.114285714285714	0.0571428571428571	0.0571428571428571	0.0714285714285714	0.128571428571429	0.128571428571429	0.0714285714285714	0.114285714285714	0.142857142857143	0.187038469864394
CR87	CR87	CR87	CR87	CR87	0.004742	0.014225	0.042675	0.128025	0.384074	0.0238328125762378	0.0254896121793656	0.0384067519772234	0.136852612770638	0.775418210496536	0.0261194029850746	0.0298507462686567	0.0335820895522388	0.130597014925373	0.779850746268657	0.0149253731343284	0.0149253731343284	0.0186567164179104	0.031853650975687	0.0989367240461229	0.0223880597014925	0.0186567164179104	0.0335820895522388	0.0373134328358209	0.0942977236197532
CR87	CR87	CR87	CR87	CR87	0.128025	0.384074	1.152222	3.456667	10.37	0.0114237398613098	0.0647278538648066	0.22668758740969	0.337319171957859	0.359841646906334	0.00740740740740741	0.0716049382716049	0.234567901234568	0.269135802469136	0.417283950617284	0.00493827160493827	0.0222222222222222	0.0592592592592593	0.054320987654321	0.0765432098765432	0.0123456790123457	0.0320987654320988	0.0733485177156895	0.0617283950617284	0.091358024691358
CR155	CR155	CR155	CR155	CR155	0	0.000506	0.001518	0.004554	0.013663	0.142375444951168	0.150243986854915	0.165184060526521	0.208469041588924	0.333727466078471	0.222222222222222	0.155555555555556	0.133333333333333	0.311111111111111	0.177777777777778	0.0888888888888889	0.0888888888888889	0.111111111111111	0.133333333333333	0.0888888888888889	0.155555555555556	0.155555555555556	0.244444444444444	0.177777777777778	0.155555555555556
CR155	CR155	CR155	CR155	CR155	0.004554	0.013663	0.040988	0.122963	0.368889	0.0276673055791606	0.0442911797059971	0.0922092838671434	0.22886747521282	0.606964755634879	0.027027027027027	0.0162162162162162	0.027027027027027	0.324324324324324	0.605405405405405	0.0162162162162162	0.0108108108108108	0.0162162162162162	0.0864864864864865	0.118918918918919	0.027027027027027	0.0216216216216216	0.0432432432432432	0.0918918918918919	0.149151981366582
CR155	CR155	CR155	CR155	CR155	0.122963	0.368889	1.106667	3.32	9.96	0.0183182336100713	0.0485806127605534	0.12573586273361	0.287347349128987	0.520017941766778	0.0473933649289099	0.0805687203791469	0.0853080568720379	0.232227488151659	0.554502369668246	0.018957345971564	0.033175355450237	0.028436018957346	0.0616113744075829	0.104265402843602	0.0289179719362061	0.037914691943128	0.0434995307628801	0.0853080568720379	0.127962085308057
DA1880	DA1880	DA1880	DA1880	DA1880	0	0.00051	0.00153	0.004591	0.013772	0.195969843693667	0.196151498798621	0.19677189346532	0.199511657516583	0.211595106525809	0.161073825503356	0.201342281879195	0.295302013422819	0.167785234899329	0.174496644295302	0.0510674924982692	0.0805369127516778	0.0738255033557047	0.0604026845637584	0.0536912751677852	0.10738255033557	0.0805369127516778	0.0791967318035593	0.0800956528689897	0.100671140939597
DA1880	DA1880	DA1880	DA1880	DA1880	0.004591	0.013772	0.041317	0.123951	0.371852	0.0764555006089698	0.0810860377644565	0.101450308888174	0.189779938457947	0.551228214280453	0.0515873015873016	0.0992063492063492	0.130952380952381	0.130952380952381	0.587301587301587	0.0238095238095238	0.0345811583904983	0.0476190476190476	0.0436507936507936	0.107142857142857	0.0521002757351926	0.0595238095238095	0.0609688853411755	0.0436507936507936	0.115079365079365
DA1880	DA1880	DA1880	DA1880	DA1880	0.123951	0.371852	1.115556	3.346667	10.04	0.0159886904491037	0.046440194662068	0.14649079017099	0.328458523764607	0.462621800953232	0.0242424242424242	0.0484848484848485	0.175757575757576	0.236363636363636	0.515151515151515	0.0181818181818182	0.0242424242424242	0.0606060606060606	0.0909090909090909	0.127272727272727	0.0381090483628076	0.0484848484848485	0.0624151606684508	0.115151515151515	0.115151515151515
CR266	CR266	CR266	CR266	CR266	0	0.000536	0.001608	0.004824	0.014472	0.198798277571754	0.198806496097436	0.198869350446959	0.199412901684866	0.204112974198985	0.275	0.15	0.2	0.15	0.225	0.125	0.075	0.1	0.1	0.125	0.35	0.125	0.15	0.175	0.175
CR266	CR266	CR266	CR266	CR266	0.004824	0.014472	0.043416	0.130247	0.390741	0.0428618249737148	0.0438720589343153	0.0526003840043377	0.12748176430972	0.733183967777912	0.0405405405405405	0.027027027027027	0.0743243243243243	0.141891891891892	0.716216216216216	0.0235945207460443	0.0135135135135135	0.0337837837837838	0.0540540540540541	0.121621621621622	0.0540540540540541	0.027027027027027	0.0540540540540541	0.0878378378378378	0.1703336576695
CR266	CR266	CR266	CR266	CR266	0.130247	0.390741	1.172222	3.516667	10.55	0.0052840815053031	0.0303902590703682	0.16664235612407	0.368579704103862	0.429103599196396	0.00253164556962025	0.0278481012658228	0.174683544303797	0.367088607594937	0.427848101265823	0	0.0151898734177215	0.0455696202531646	0.0607594936708861	0.0759493670886076	0	0.0227848101265823	0.0835443037974684	0.0658227848101266	0.109469380598697
CR164	CR164	CR164	CR164	CR164	0	0.000478	0.001433	0.004298	0.012894	0.10660237965817	0.10956770001662	0.121533354871138	0.181686333260888	0.480610232193185	0.104761904761905	0.123809523809524	0.142857142857143	0.161904761904762	0.466666666666667	0.0476190476190476	0.0571428571428571	0.0476190476190476	0.0666666666666667	0.142857142857143	0.0952380952380952	0.0857142857142857	0.0666666666666667	0.104761904761905	0.180952380952381
CR164	CR164	CR164	CR164	CR164	0.004298	0.012894	0.038683	0.116049	0.348148	0.00698706135439047	0.0184826955314229	0.0724225022123322	0.270608278148608	0.631499462753246	0.00245700245700246	0.0122850122850123	0.0565110565110565	0.356265356265356	0.572481572481572	0	0.00737100737100737	0.0173599547464764	0.0565110565110565	0.0663390663390663	0	0.0196560196560197	0.0196560196560197	0.0565110565110565	0.0712530712530713
CR164	CR164	CR164	CR164	CR164	0.116049	0.348148	1.044444	3.133333	9.4	0.0744066217237487	0.173637487978203	0.23696677140281	0.255483188574301	0.259505930320936	0.0718085106382979	0.138297872340426	0.194148936170213	0.226063829787234	0.36968085106383	0.0212765957446809	0.0319148936170213	0.0531914893617021	0.0558510638297872	0.0558510638297872	0.0319148936170213	0.0363148242358255	0.0611702127659574	0.0793241172127346	0.0957446808510638
Db10	Db10	Db10	Db10	Db10	0	5e-05	0.000151	0.000453	0.001358	0.193679647143063	0.19386459619173	0.194642025157926	0.198637375721016	0.219176355786265	0.3125	0.1875	0.1875	0.09375	0.21875	0.15625	0.09375	0.09375	0.0625	0.125	0.25	0.1875	0.15625	0.125	0.21875
Db10	Db10	Db10	Db10	Db10	0.000453	0.001358	0.004074	0.012222	0.036667	0.0406023729301802	0.0448006328255688	0.0663389595882832	0.174769970195258	0.67348806446071	0.034965034965035	0.041958041958042	0.0839160839160839	0.188811188811189	0.65034965034965	0.020979020979021	0.020979020979021	0.041958041958042	0.0769230769230769	0.134101562183417	0.0559440559440559	0.041958041958042	0.0629370629370629	0.0824470032713653	0.132867132867133
Db10	Db10	Db10	Db10	Db10	0.012222	0.036667	0.11	0.33	0.99	0.0135062949572557	0.0520474337704293	0.175556034878713	0.340854469052342	0.41803576734126	0.003125	0.046875	0.221875	0.26875	0.459375	0	0.01875	0.059375	0.065625	0.09375	0	0.025	0.065625	0.071875	0.125
OP50	OP50	OP50	OP50	OP50	0	0.000489	0.001468	0.004403	0.01321	0.106113979340286	0.10821946412085	0.118238677000412	0.175480403227693	0.491947476310759	0.0847457627118644	0.129943502824859	0.112994350282486	0.214689265536723	0.457627118644068	0.0338983050847458	0.0395480225988701	0.0451977401129944	0.0621468926553672	0.0847457627118644	0.0338983050847458	0.0564971751412429	0.0734463276836158	0.0790960451977401	0.096045197740113
OP50	OP50	OP50	OP50	OP50	0.004403	0.01321	0.03963	0.118889	0.356667	0.0105439171037192	0.0295591605341486	0.117908185193651	0.336137119651796	0.505851617516685	0.00346020761245675	0.0069204152249135	0.15916955017301	0.397923875432526	0.432525951557093	0	0.00346020761245675	0.0311418685121107	0.100346020761246	0.103806228373702	0	0.013840830449827	0.0303633323709364	0.134213549177578	0.131487889273356
OP50	OP50	OP50	OP50	OP50	0.118889	0.356667	1.07	3.21	9.63	0.133001883482725	0.200154085815325	0.21955042986086	0.223313403251984	0.223980197589106	0.0909090909090909	0.118577075098814	0.233201581027668	0.256916996047431	0.300395256916996	0.0395256916996047	0.0474308300395257	0.08300395256917	0.075098814229249	0.0988142292490119	0.0711462450592885	0.0553359683794466	0.158102766798419	0.0988142292490119	0.145039211901332
CR13	CR13	CR13	CR13	CR13	0	0.0005	0.001501	0.004504	0.013512	0.142254717399119	0.154901323751222	0.172677918123577	0.215117782071494	0.315048258654588	0.177215189873418	0.189873417721519	0.139240506329114	0.10126582278481	0.392405063291139	0.0759493670886076	0.0759493670886076	0.0632911392405063	0.0506329113924051	0.126582278481013	0.10126582278481	0.113924050632911	0.0902664209485223	0.0886075949367089	0.189873417721519
CR13	CR13	CR13	CR13	CR13	0.004504	0.013512	0.040535	0.121605	0.364815	0.0536072623066182	0.0785098957338953	0.135298184802605	0.255831740612334	0.476752916544547	0.0592105263157895	0.0592105263157895	0.138157894736842	0.282894736842105	0.460526315789474	0.0263157894736842	0.0263157894736842	0.0526315789473684	0.0855263157894737	0.0986842105263158	0.0526315789473684	0.0394736842105263	0.0789473684210526	0.105263157894737	0.118421052631579
CR13	CR13	CR13	CR13	CR13	0.121605	0.364815	1.094444	3.283333	9.85	0.0645702530661492	0.120329308621457	0.1995765202916	0.279364442564939	0.336159475455854	0.094017094017094	0.0811965811965812	0.188034188034188	0.311965811965812	0.324786324786325	0.0341880341880342	0.0299145299145299	0.0598290598290598	0.0897435897435897	0.0854700854700855	0.0427350427350427	0.0341880341880342	0.0598290598290598	0.11965811965812	0.107021587583474
CR181	CR181	CR181	CR181	CR181	0	0.000459	0.001376	0.004129	0.012387	0.174702540622107	0.179848724414039	0.18740264590707	0.206054531889141	0.251991557167643	0.111111111111111	0.194444444444444	0.222222222222222	0.166666666666667	0.305555555555556	0.0555555555555556	0.111111111111111	0.111111111111111	0.0833333333333333	0.138888888888889	0.111111111111111	0.138888888888889	0.25	0.194444444444444	0.222222222222222
CR181	CR181	CR181	CR181	CR181	0.004129	0.012387	0.03716	0.111481	0.334444	0.0749868331941682	0.0917041168200801	0.132710856245851	0.232294187546459	0.468304006193442	0.114942528735632	0.0689655172413793	0.103448275862069	0.195402298850575	0.517241379310345	0.0574712643678161	0.0344827586206897	0.0574712643678161	0.0689655172413793	0.137931034482759	0.0804597701149425	0.0906999732233716	0.0919540229885057	0.0919540229885057	0.172413793103448
CR181	CR181	CR181	CR181	CR181	0.111481	0.334444	1.003333	3.01	9.03	0.0312662904014848	0.0630326966355733	0.13416282887145	0.27501016398348	0.496528020108012	0.04375	0.0625	0.125	0.26875	0.5	0.025	0.03125	0.04375	0.075	0.11875	0.0375	0.04375	0.05625	0.0875	0.145876482137297
Hb101	Hb101	Hb101	Hb101	Hb101	0	0.000499	0.001497	0.00449	0.013471	0.134541568665364	0.139798520182922	0.153269503970792	0.201192797603884	0.371197609577038	0.111111111111111	0.111111111111111	0.222222222222222	0.172839506172839	0.382716049382716	0.0493827160493827	0.0493827160493827	0.0864197530864197	0.0864197530864197	0.111111111111111	0.0641840554283107	0.0617283950617284	0.123456790123457	0.135802469135802	0.148148148148148
Hb101	Hb101	Hb101	Hb101	Hb101	0.00449	0.013471	0.040412	0.121235	0.363704	0.0150534339079969	0.0277733534655443	0.0723422740945822	0.222145831612143	0.662685106919734	0.0212765957446809	0.024822695035461	0.0531914893617021	0.25177304964539	0.648936170212766	0.0141843971631206	0.0177304964539007	0.024822695035461	0.0460992907801418	0.109929078014184	0.0456729946619481	0.062172582710138	0.0319148936170213	0.0567375886524823	0.117021276595745
Hb101	Hb101	Hb101	Hb101	Hb101	0.121235	0.363704	1.091111	3.273333	9.82	0.0270987596313279	0.0808385387803833	0.192101471363815	0.315263129525678	0.384698100698796	0.025	0.090625	0.1625	0.359375	0.3625	0.0125	0.028125	0.0375	0.103789258160115	0.096875	0.015625	0.03125	0.059375	0.121275304475297	0.109375
