# Supplementary material for: Caenorhabditis elegans foraging patterns follow a simple rule of thumb
Source: Commun Biol. 2023 Aug 14;6:841. doi: 10.1038/s42003-023-05220-3 (PMC10425387; doi:10.1038/s42003-023-05220-3)
Supplement: Supplementary file 4 — Supplementary Data 1 [file 42003_2023_5220_MOESM4_ESM.zip › data_for_foraging_paper/data_figure1f.csv]

spp_1	spp_2	spp_3	spp_4	spp_5	D_effective_1	D_effective_2	D_effective_3	D_effective_4	D_effective_5	n_worm_relative_1	n_worm_relative_2	n_worm_relative_3	n_worm_relative_4	n_worm_relative_5
DA1885	DA1885	DA1885	DA1885	DA1885	0	0.0432037518956161	0.129697147837734	0.389177335664089	1.16761789914315	0.0946263638734948	0.0559155786525196	0.0903251655156087	0.141939545810242	0.468830621009588
DA1885	DA1885	DA1885	DA1885	DA1885	0.389177335664089	1.16761789914315	3.50285369742946	10.5085610922884	31.5255973847142	0.0741169110740909	0.148233822148182	3.18702717618591	10.3763675503727	10.1540168171504
DA1885	DA1885	DA1885	DA1885	DA1885	10.5085610922884	31.5255973847142	94.5767921541427	283.730376462428	851.191215279436	6.45860417412875	6.60539063263167	14.2382864747838	11.1557708462224	20.5501041904096
CR90	CR90	CR90	CR90	CR90	0	0.00698931495403254	0.0209511839149657	0.062836790797765	0.188527133340427	0.0905001466887702	0.120666862251694	0.0678751100165777	0.0754167889073085	0.113125183360963
CR90	CR90	CR90	CR90	CR90	0.062836790797765	0.188527133340427	0.565598160968413	1.69679448290524	5.09036668776858	0.103678851368948	0.103678851368948	0.186621932464106	1.01605274341569	4.95584909543571
CR90	CR90	CR90	CR90	CR90	1.69679448290524	5.09036668776858	15.2710833023586	45.8132499070759	137.439766482175	0.969493927683055	5.40146616851988	7.89445055399059	13.4344158550366	9.8334384093567
CR87	CR87	CR87	CR87	CR87	0	0.00461613133126705	0.0138483939938012	0.0415364227189153	0.124600508894258	0.107101480403753	0.0481956661816889	0.0374855181413136	0.0696159622624395	0.112456554423941
CR87	CR87	CR87	CR87	CR87	0.0415364227189153	0.124600508894258	0.373801526682773	1.12140458004832	3.36420498088247	0.0815053780544707	0.0931490034908237	0.104792628927177	0.407526890272354	2.43351771619777
CR87	CR87	CR87	CR87	CR87	1.12140458004832	3.36420498088247	10.0926149426474	30.2778535872047	90.8335520023517	0.276907067337191	2.67676831759284	8.76872379901104	10.0609567799179	15.5990981266617
CR155	CR155	CR155	CR155	CR155	0	0.0120639081160854	0.0361917243482562	0.108575173044769	0.32574936084995	0.0636669908750365	0.0445668936125256	0.0382001945250219	0.0891337872250511	0.0509335927000292
CR155	CR155	CR155	CR155	CR155	0.108575173044769	0.32574936084995	0.977224240834206	2.93164888078697	8.79494664236092	0.0583444858112556	0.0350066914867534	0.0583444858112556	0.700133829735067	1.30691648217213
CR155	CR155	CR155	CR155	CR155	2.93164888078697	8.79494664236092	26.3848399270828	79.1544959395327	237.463487818598	1.27826109495389	2.17304386142162	2.30086997091701	6.26347936527408	14.9556548109606
DA1880	DA1880	DA1880	DA1880	DA1880	0	0.00206478317924416	0.00619434953773247	0.0185870972076665	0.0557572430285305	0.0901451837747625	0.112681479718453	0.165266170253731	0.093901233098711	0.0976572824226594
DA1880	DA1880	DA1880	DA1880	DA1880	0.0185870972076665	0.0557572430285305	0.16727577768006	0.501827333040181	1.50547795052608	0.0753390096640577	0.144882710892419	0.191245178377993	0.191245178377993	0.857705648483119
DA1880	DA1880	DA1880	DA1880	DA1880	0.501827333040181	1.50547795052608	4.51643385157823	13.5492975061402	40.6478884698261	0.420233383289988	0.840466766579977	3.04669202885241	4.09727548707739	8.92995939491225
CR266	CR266	CR266	CR266	CR266	0	0.00289694670837874	0.00869084012513622	0.0260725203754087	0.078217561126226	0.0879119468992797	0.0479519710359708	0.0639359613812944	0.0479519710359708	0.0719279565539561
CR266	CR266	CR266	CR266	CR266	0.0260725203754087	0.078217561126226	0.234652683378678	0.703952645384713	2.11185793615414	0.0602958377622376	0.0401972251748251	0.110542369230769	0.211035432167832	1.06522646713286
CR266	CR266	CR266	CR266	CR266	0.703952645384713	2.11185793615414	6.33556840371109	19.0067106158846	57.0201264429025	0.0908404465821749	0.999244912403924	6.26799081417007	13.1718647544154	15.3520354723876
CR164	CR164	CR164	CR164	CR164	0	0.034370247086622	0.103038836977258	0.309044606649166	0.927133819947499	0.0646428132482621	0.0763960520206734	0.0881492907930847	0.099902529565496	0.287954349924077
CR164	CR164	CR164	CR164	CR164	0.309044606649166	0.927133819947499	2.78147336412511	8.34442009237532	25.0333321814086	0.0394230441736574	0.197115220868287	0.90673001599412	5.71634140518032	9.18556929246217
CR164	CR164	CR164	CR164	CR164	8.34442009237532	25.0333321814086	75.0999965442257	225.30006153696	675.900256515162	4.19034688572575	8.07029770584218	11.32945639474	13.1918327883959	21.5725265598474
Db10	Db10	Db10	Db10	Db10	0	0.00375669349864391	0.0113452143659046	0.0340356430977138	0.102031795423169	0.134208033757373	0.0805248202544237	0.0805248202544237	0.0402624101272118	0.093945623630161
Db10	Db10	Db10	Db10	Db10	0.0340356430977138	0.102031795423169	0.306095386269506	0.918286158808517	2.75493361029552	0.073463567070854	0.0881562804850248	0.17631256097005	0.396703262182612	1.36642234751788
Db10	Db10	Db10	Db10	Db10	0.918286158808517	2.75493361029552	8.2647256970166	24.7941770910498	74.3825312731494	0.0849608109556619	1.27441216433493	6.03221757785199	7.30662974218692	12.4892392104823
OP50	OP50	OP50	OP50	OP50	0	0.036058911940594	0.108250475928	0.324677687677782	0.974106803139564	0.0847320890895307	0.129922536603947	0.112976118786041	0.214654625693478	0.457553281083466
OP50	OP50	OP50	OP50	OP50	0.324677687677782	0.974106803139564	2.92232040941869	8.76688748814986	26.3006624644496	0.0575782842730943	0.115156568546189	2.64860107656234	6.62150269140584	7.19728553413679
OP50	OP50	OP50	OP50	OP50	8.76688748814986	26.3006624644496	78.9019136532425	236.705740959728	710.117222879183	3.82316076189664	4.98673142856084	9.80723847616965	10.8045847618818	12.6330529523541
CR13	CR13	CR13	CR13	CR13	0	0.0089172929330456	0.0267697133850029	0.0803269747408748	0.240980924222624	0.187880969257915	0.201301038490624	0.147620761559791	0.107360553861666	0.416022146213956
CR13	CR13	CR13	CR13	CR13	0.0803269747408748	0.240980924222624	0.722924938082007	2.16877481424602	6.50632444273806	0.251903065155579	0.251903065155579	0.587773818696351	1.20353686685443	1.95924606232117
CR13	CR13	CR13	CR13	CR13	2.16877481424602	6.50632444273806	19.5189554936283	58.5568843154708	175.670670780998	1.58475923443843	1.36865570246955	3.16951846887686	5.25851927790933	5.47462280987821
CR181	CR181	CR181	CR181	CR181	0	0.00258759398920542	0.00775714450794478	0.0232770709835058	0.0698312129505174	0.0553074265322806	0.0967879964314911	0.110614853064561	0.0829611397984209	0.152095422963772
CR181	CR181	CR181	CR181	CR181	0.0232770709835058	0.0698312129505174	0.209488001391881	0.628469641635314	1.88541456236561	0.157218578598388	0.0943311471590328	0.141496720738549	0.26727158361726	0.707483603692746
CR181	CR181	CR181	CR181	CR181	0.628469641635314	1.88541456236561	5.65624932455651	16.9687536111292	50.9062608333876	0.444593553510053	0.635133647871505	1.27026729574301	2.73107468584747	5.08106918297204
Hb101	Hb101	Hb101	Hb101	Hb101	0	0.0183345723168531	0.0550037169505593	0.164974408221784	0.494959967295247	0.0446077151245508	0.0446077151245508	0.0892154302491016	0.0693897790826346	0.153648796540119
Hb101	Hb101	Hb101	Hb101	Hb101	0.164974408221784	0.494959967295247	1.48484315925585	4.45449273513765	13.363441462783	0.114164605301939	0.133192039518929	0.285411513254849	1.35094782940628	3.48202046170915
Hb101	Hb101	Hb101	Hb101	Hb101	4.45449273513765	13.363441462783	40.0902876457192	120.270862937158	360.812625554103	1.09965917438076	3.98626450713027	7.14778463347497	15.8076006317235	15.9450580285211
