# Supplementary material for: Caenorhabditis elegans foraging patterns follow a simple rule of thumb
Source: Commun Biol. 2023 Aug 14;6:841. doi: 10.1038/s42003-023-05220-3 (PMC10425387; doi:10.1038/s42003-023-05220-3)
Supplement: Supplementary file 4 — Supplementary Data 1 [file 42003_2023_5220_MOESM4_ESM.zip › data_for_foraging_paper/data_figure1g.csv]

spp_1	spp_2	spp_3	spp_4	spp_5	OD_1	OD_2	OD_3	OD_4	OD_5	p_predict_1	p_predict_2	p_predict_3	p_predict_4	p_predict_5	p_exp_1	p_exp_2	p_exp_3	p_exp_4	p_exp_5	errorbar_minus_1	errorbar_minus_2	errorbar_minus_3	errorbar_minus_4	errorbar_minus_5	errorbar_plus_1	errorbar_plus_2	errorbar_plus_3	errorbar_plus_4	errorbar_plus_5
DA1885	DA1885	DA1885	DA1885	DA1885	0	0.000503	0.00151	0.004531	0.013594	0.0767833628751189	0.0820630930899169	0.100809111359463	0.185400194270963	0.554944238404538	0.111111111111111	0.0656565656565657	0.106060606060606	0.166666666666667	0.55050505050505	0.0404040404040404	0.0282523140461245	0.0454545454545455	0.0505050505050505	0.116161616161616	0.0555555555555556	0.0353535353535354	0.0454545454545455	0.0555555555555556	0.126262626262626
DA1885	DA1885	DA1885	DA1885	DA1885	0.004531	0.013594	0.040782	0.122346	0.367037	0.0107404750245885	0.0321486434038581	0.113931461252054	0.315745980433575	0.527433439885925	0.00309597523219814	0.00619195046439629	0.13312693498452	0.43343653250774	0.424148606811146	0	0.00309597523219814	0.0340557275541796	0.0804953560371517	0.0928792569659443	0	0.0141052584684121	0.0402476780185759	0.0619195046439628	0.123650327118998
DA1885	DA1885	DA1885	DA1885	DA1885	0.122346	0.367037	1.101111	3.303333	9.91	0.114572821096007	0.191386560377177	0.224697784995659	0.233641078551936	0.235701754979222	0.109452736318408	0.111940298507463	0.241293532338308	0.189054726368159	0.348258706467662	0.0398009950248756	0.0447761194029851	0.0621890547263682	0.054726368159204	0.0828840398112896	0.0662334870302969	0.0723538475519555	0.0597014925373134	0.0807179169567901	0.116712802551212
CR90	CR90	CR90	CR90	CR90	0	0.000417	0.00125	0.003749	0.011248	0.169131344772569	0.170416475839522	0.174976365140293	0.19571765307515	0.289758161172466	0.193548387096774	0.258064516129032	0.145161290322581	0.161290322580645	0.241935483870968	0.0967741935483871	0.117409488550236	0.0806451612903226	0.0806451612903226	0.0967741935483871	0.145161290322581	0.157739097912176	0.112903225806452	0.145161290322581	0.129032258064516
CR90	CR90	CR90	CR90	CR90	0.003749	0.011248	0.033745	0.101235	0.303704	0.0168345717151207	0.0249234265159842	0.0609913061278388	0.210743343607695	0.686507352033361	0.0162866449511401	0.0162866449511401	0.0293159609120521	0.159609120521173	0.778501628664495	0.00651465798045603	0.00977198697068404	0.0130293159609121	0.0521172638436482	0.100977198697068	0.0162866449511401	0.0162866449511401	0.0228013029315961	0.0651465798045603	0.0944625407166124
CR90	CR90	CR90	CR90	CR90	0.101235	0.303704	0.911111	2.733333	8.2	0.0331204262424077	0.107891503136716	0.228171869065096	0.303506815931036	0.327309385624745	0.025830258302583	0.143911439114391	0.210332103321033	0.357933579335793	0.261992619926199	0.014760147601476	0.0479704797047971	0.0664206642066421	0.0959409594095941	0.0738007380073801	0.018450184501845	0.0679303526184785	0.0836209304377668	0.1927942459541	0.11070110701107
CR87	CR87	CR87	CR87	CR87	0	0.000527	0.001581	0.004742	0.014225	0.183872497171899	0.184541863715125	0.186920558883487	0.197743884660718	0.246921195568771	0.285714285714286	0.128571428571429	0.1	0.185714285714286	0.3	0.114285714285714	0.0571428571428571	0.0571428571428571	0.0857142857142857	0.128571428571429	0.116945385004621	0.0857142857142857	0.0905597921345913	0.128571428571429	0.190068916090906
CR87	CR87	CR87	CR87	CR87	0.004742	0.014225	0.042675	0.128025	0.384074	0.0266864085480046	0.0333231033435794	0.0632414098423663	0.193430305540954	0.683318772725096	0.0261194029850746	0.0298507462686567	0.0335820895522388	0.130597014925373	0.779850746268657	0.0149253731343284	0.0149253731343284	0.0158789352275017	0.0298507462686567	0.0932835820895522	0.0298507462686567	0.0186567164179104	0.0335820895522388	0.0335820895522388	0.104477611940299
CR87	CR87	CR87	CR87	CR87	0.128025	0.384074	1.152222	3.456667	10.37	0.0210669993208173	0.0744220306153289	0.200807785013629	0.325853267045765	0.377849918004459	0.00740740740740741	0.0716049382716049	0.234567901234568	0.269135802469136	0.417283950617284	0.00493827160493827	0.0222222222222222	0.054320987654321	0.054320987654321	0.0743876094317922	0.0129154721080654	0.0320987654320988	0.0790123456790123	0.0637182593325122	0.0962962962962963
CR155	CR155	CR155	CR155	CR155	0	0.000506	0.001518	0.004554	0.013663	0.189312726481511	0.189755803772879	0.19133040999608	0.198498977601517	0.231102082148012	0.222222222222222	0.155555555555556	0.133333333333333	0.311111111111111	0.177777777777778	0.0888888888888889	0.0888888888888889	0.111111111111111	0.133333333333333	0.0888888888888889	0.133333333333333	0.155555555555556	0.244444444444444	0.155555555555556	0.133333333333333
CR155	CR155	CR155	CR155	CR155	0.004554	0.013663	0.040988	0.122963	0.368889	0.0361917069818452	0.0421361305788974	0.0690282562514991	0.187932575833228	0.66471133035453	0.027027027027027	0.0162162162162162	0.027027027027027	0.324324324324324	0.605405405405405	0.0162162162162162	0.0108108108108108	0.0162162162162162	0.0756756756756757	0.124324324324324	0.027027027027027	0.0216216216216216	0.0382900693460762	0.0918918918918919	0.156756756756757
CR155	CR155	CR155	CR155	CR155	0.122963	0.368889	1.106667	3.32	9.96	0.0165267177687612	0.0584544563695848	0.177536841390211	0.333427142638177	0.414054841833266	0.0473933649289099	0.0805687203791469	0.0853080568720379	0.232227488151659	0.554502369668246	0.02103967149129	0.033175355450237	0.033175355450237	0.0710900473933649	0.104265402843602	0.033175355450237	0.0385520777769797	0.042654028436019	0.0853080568720379	0.119345097359532
DA1880	DA1880	DA1880	DA1880	DA1880	0	0.00051	0.00153	0.004591	0.013772	0.19589379519691	0.19606387799193	0.196668345389511	0.199421859793834	0.211952121627816	0.161073825503356	0.201342281879195	0.295302013422819	0.167785234899329	0.174496644295302	0.0469798657718121	0.0738255033557047	0.0738255033557047	0.0604026845637584	0.0536912751677852	0.10738255033557	0.100671140939597	0.0805369127516778	0.0738255033557047	0.0939597315436242
DA1880	DA1880	DA1880	DA1880	DA1880	0.004591	0.013772	0.041317	0.123951	0.371852	0.0701635690226545	0.0745721523743965	0.0946015427909346	0.18481163522876	0.575851100583254	0.0515873015873016	0.0992063492063492	0.130952380952381	0.130952380952381	0.587301587301587	0.0238095238095238	0.0357142857142857	0.0476190476190476	0.0436507936507936	0.115079365079365	0.0476190476190476	0.0515873015873016	0.0634920634920635	0.0476190476190476	0.114499570042027
DA1880	DA1880	DA1880	DA1880	DA1880	0.123951	0.371852	1.115556	3.346667	10.04	0.0111707200931769	0.0348066367791238	0.122440594371912	0.322127720557532	0.509454328198254	0.0242424242424242	0.0484848484848485	0.175757575757576	0.236363636363636	0.515151515151515	0.0181818181818182	0.0242424242424242	0.0663861732492634	0.0848484848484849	0.144413608979336	0.0380581122457794	0.0545454545454545	0.0704394664946428	0.109090909090909	0.115151515151515
CR266	CR266	CR266	CR266	CR266	0	0.000536	0.001608	0.004824	0.014472	0.191982150564041	0.192314477416432	0.19349552173676	0.198872800366303	0.223335049916465	0.275	0.15	0.2	0.15	0.225	0.15	0.075	0.1	0.075	0.125	0.35	0.125	0.125	0.175	0.175
CR266	CR266	CR266	CR266	CR266	0.004824	0.014472	0.043416	0.130247	0.390741	0.0446262619535985	0.0501154930319015	0.0749925357762379	0.185825068704851	0.644440640533411	0.0405405405405405	0.027027027027027	0.0743243243243243	0.141891891891892	0.716216216216216	0.0202702702702703	0.0135135135135135	0.0337837837837838	0.0608108108108108	0.121621621621622	0.0472972972972973	0.0337837837837838	0.0472972972972973	0.0945945945945946	0.168918918918919
CR266	CR266	CR266	CR266	CR266	0.130247	0.390741	1.172222	3.516667	10.55	0.0142888763051282	0.0495537693743853	0.160321691046181	0.334556935560245	0.441278727714061	0.00253164556962025	0.0278481012658228	0.174683544303797	0.367088607594937	0.427848101265823	0	0.0151898734177215	0.0481012658227848	0.0632911392405063	0.0810126582278481	0	0.0227848101265823	0.0759493670886076	0.0683544303797468	0.117571917269681
CR164	CR164	CR164	CR164	CR164	0	0.000478	0.001433	0.004298	0.012894	0.118996392527183	0.122405543753948	0.134496079765333	0.189336315002968	0.434765668950568	0.104761904761905	0.123809523809524	0.142857142857143	0.161904761904762	0.466666666666667	0.0476190476190476	0.0571428571428571	0.0571428571428571	0.0666666666666667	0.1290791404043	0.0952380952380952	0.104761904761905	0.0571428571428571	0.104761904761905	0.185500304295257
CR164	CR164	CR164	CR164	CR164	0.004298	0.012894	0.038683	0.116049	0.348148	0.0104205940202046	0.0239284076590671	0.0808761600337785	0.27152789879855	0.6132469394884	0.00245700245700246	0.0122850122850123	0.0565110565110565	0.356265356265356	0.572481572481572	0	0.00737100737100737	0.0196560196560197	0.0545135082333354	0.0663390663390663	0	0.0165588230547496	0.0221130221130221	0.0511187458068191	0.0712530712530713
CR164	CR164	CR164	CR164	CR164	0.116049	0.348148	1.044444	3.133333	9.4	0.0749236886579866	0.169215476450103	0.235349157929867	0.257532170850916	0.262979506111127	0.0718085106382979	0.138297872340426	0.194148936170213	0.226063829787234	0.36968085106383	0.023936170212766	0.0319148936170213	0.0531914893617021	0.0664893617021277	0.0611702127659574	0.0292553191489362	0.0398936170212766	0.0585106382978723	0.0691489361702128	0.0957446808510638
Db10	Db10	Db10	Db10	Db10	0	5e-05	0.000151	0.000453	0.001358	0.190446766242506	0.190839531784363	0.192251826488045	0.198665208197959	0.227796667287127	0.3125	0.1875	0.1875	0.09375	0.21875	0.15625	0.09375	0.09375	0.0625	0.125	0.25	0.1875	0.173535275409446	0.150710368822569	0.25
Db10	Db10	Db10	Db10	Db10	0.000453	0.001358	0.004074	0.012222	0.036667	0.0393048583005754	0.0450683630529919	0.0711704321370455	0.186957747103085	0.657498599406302	0.034965034965035	0.041958041958042	0.0839160839160839	0.188811188811189	0.65034965034965	0.020979020979021	0.020979020979021	0.041958041958042	0.0699300699300699	0.132867132867133	0.0559440559440559	0.034965034965035	0.0629370629370629	0.0846527528023538	0.146853146853147
Db10	Db10	Db10	Db10	Db10	0.012222	0.036667	0.11	0.33	0.99	0.0155737486830439	0.054770225386601	0.170836063285106	0.334311561875724	0.424508400769525	0.003125	0.046875	0.221875	0.26875	0.459375	0	0.01875	0.0591896506595147	0.065625	0.1	0	0.0224645428960205	0.075	0.084375	0.11875
OP50	OP50	OP50	OP50	OP50	0	0.000489	0.001468	0.004403	0.01321	0.0847440390402711	0.0896585492311222	0.107114300444516	0.185934852354913	0.532548258929178	0.0847457627118644	0.129943502824859	0.112994350282486	0.214689265536723	0.457627118644068	0.0282485875706215	0.0395480225988701	0.0451977401129944	0.0564971751412429	0.0847457627118644	0.0391726030393297	0.0508474576271186	0.0734463276836158	0.0847457627118644	0.096045197740113
OP50	OP50	OP50	OP50	OP50	0.004403	0.01321	0.03963	0.118889	0.356667	0.0104418269454043	0.0299071244007574	0.106183595706109	0.30844293025452	0.545024522693209	0.00346020761245675	0.0069204152249135	0.15916955017301	0.397923875432526	0.432525951557093	0	0.00346020761245675	0.027681660899654	0.0934256055363322	0.107266435986159	0	0.0173010380622837	0.0311418685121107	0.124521250248991	0.124567474048443
OP50	OP50	OP50	OP50	OP50	0.118889	0.356667	1.07	3.21	9.63	0.106650786556759	0.188453967772864	0.227005049971894	0.23770195769699	0.240188238001493	0.0909090909090909	0.118577075098814	0.233201581027668	0.256916996047431	0.300395256916996	0.0395256916996047	0.0474308300395257	0.0811959280810807	0.075098814229249	0.106719367588933	0.0671936758893281	0.0513833992094862	0.118577075098814	0.096165683882709	0.143126398262668
CR13	CR13	CR13	CR13	CR13	0	0.0005	0.001501	0.004504	0.013512	0.132131017875813	0.13496989297353	0.145064509450104	0.190908224344915	0.396926355355637	0.177215189873418	0.189873417721519	0.139240506329114	0.10126582278481	0.392405063291139	0.0759493670886076	0.0759493670886076	0.0632911392405063	0.0506329113924051	0.126582278481013	0.10126582278481	0.113924050632911	0.0886075949367089	0.0984110306563215	0.189873417721519
CR13	CR13	CR13	CR13	CR13	0.004504	0.013512	0.040535	0.121605	0.364815	0.0109837100561913	0.0228367531878056	0.0737396753918413	0.255975443968105	0.636464417396057	0.0592105263157895	0.0592105263157895	0.138157894736842	0.282894736842105	0.460526315789474	0.0263157894736842	0.0263157894736842	0.0460526315789474	0.0789473684210526	0.105263157894737	0.0460526315789474	0.0328947368421053	0.0691110199689082	0.0986842105263158	0.111842105263158
CR13	CR13	CR13	CR13	CR13	0.121605	0.364815	1.094444	3.283333	9.85	0.0635856051723515	0.158101005797411	0.23728533491503	0.266768555339963	0.274259498775244	0.094017094017094	0.0811965811965812	0.188034188034188	0.311965811965812	0.324786324786325	0.0341880341880342	0.0299145299145299	0.0527111574780915	0.0806776291218093	0.0854700854700855	0.0427350427350427	0.0341880341880342	0.0683760683760684	0.132478632478632	0.106837606837607
CR181	CR181	CR181	CR181	CR181	0	0.000459	0.001376	0.004129	0.012387	0.195964059299893	0.196131378154242	0.196725259422259	0.199431437046237	0.21174786607737	0.111111111111111	0.194444444444444	0.222222222222222	0.166666666666667	0.305555555555556	0.0555555555555556	0.111111111111111	0.111111111111111	0.0833333333333333	0.138888888888889	0.138888888888889	0.138888888888889	0.194444444444444	0.214147426712771	0.222222222222222
CR181	CR181	CR181	CR181	CR181	0.004129	0.012387	0.03716	0.111481	0.334444	0.0709225760417535	0.0753025919883911	0.0952006839338529	0.184839897655845	0.573734250380158	0.114942528735632	0.0689655172413793	0.103448275862069	0.195402298850575	0.517241379310345	0.0574712643678161	0.0459770114942529	0.0574712643678161	0.0689655172413793	0.137931034482759	0.0771657780447475	0.090349970837553	0.100585382633682	0.0919540229885057	0.172413793103448
CR181	CR181	CR181	CR181	CR181	0.111481	0.334444	1.003333	3.01	9.03	0.0111212650324011	0.034519877675565	0.12155388996767	0.321536109997989	0.511268857326375	0.04375	0.0625	0.125	0.26875	0.5	0.025	0.03125	0.0375	0.08125	0.11875	0.04375	0.0417749351074711	0.0580102645942418	0.1	0.15
Hb101	Hb101	Hb101	Hb101	Hb101	0	0.000499	0.001497	0.00449	0.013471	0.177794106413609	0.178716374503099	0.18199363475149	0.196902090520377	0.264593793811425	0.111111111111111	0.111111111111111	0.222222222222222	0.172839506172839	0.382716049382716	0.0493827160493827	0.0493827160493827	0.0864197530864197	0.0864197530864197	0.0987654320987654	0.0740740740740741	0.0740740740740741	0.123456790123457	0.135802469135802	0.135802469135802
Hb101	Hb101	Hb101	Hb101	Hb101	0.00449	0.013471	0.040412	0.121235	0.363704	0.0211415181941427	0.0284096247588726	0.0610305762914126	0.200353361894111	0.689064918861461	0.0212765957446809	0.024822695035461	0.0531914893617021	0.25177304964539	0.648936170212766	0.0141843971631206	0.0177304964539007	0.024822695035461	0.049645390070922	0.0957446808510638	0.0392320532391278	0.0638297872340425	0.0319148936170213	0.0602836879432624	0.120748575290249
Hb101	Hb101	Hb101	Hb101	Hb101	0.121235	0.363704	1.091111	3.273333	9.82	0.0260695680222287	0.0896597122412367	0.21616729047037	0.31610461347031	0.351998815795855	0.025	0.090625	0.1625	0.359375	0.3625	0.0125	0.025	0.0425040472905569	0.1	0.0887539118778577	0.016117809151708	0.03125	0.053125	0.121875	0.10797775220919
