# Supplementary material for: Caenorhabditis elegans foraging patterns follow a simple rule of thumb
Source: Commun Biol. 2023 Aug 14;6:841. doi: 10.1038/s42003-023-05220-3 (PMC10425387; doi:10.1038/s42003-023-05220-3)
Supplement: Supplementary file 4 — Supplementary Data 1 [file 42003_2023_5220_MOESM4_ESM.zip › data_for_foraging_paper/data_figure2b.csv]

OD	n_eggs	errorbar_minus	errorbar_plus
1.87471422e-05	2.33333333333333	2.33333333333333	5.5
5.624142661e-05	0	0	0
0.0001687242798	2.4	2.4	4.8
0.0005061728395	2.4	1.6	0.8
0.001518518519	8.16666666666667	3.5	4.5
0.004555555556	13.8333333333333	8.28684195275035	5.16666666666667
0.01366666667	24.3333333333333	2.66666666666666	2.5
0.041	23	4	4.66666666666667
0.123	24.5	2.5	3.5
0.363	19	5.875	4.5
