# Supplementary material for: Caenorhabditis elegans foraging patterns follow a simple rule of thumb
Source: Commun Biol. 2023 Aug 14;6:841. doi: 10.1038/s42003-023-05220-3 (PMC10425387; doi:10.1038/s42003-023-05220-3)
Supplement: Supplementary file 4 — Supplementary Data 1 [file 42003_2023_5220_MOESM4_ESM.zip › data_for_foraging_paper/data_figure2c.csv]

spp	OD_1	OD_2	OD_3	OD_4	OD_5	OD_6	OD_7	OD_8	OD_9	OD_10	n_eggs_1	n_eggs_2	n_eggs_3	n_eggs_4	n_eggs_5	n_eggs_6	n_eggs_7	n_eggs_8	n_eggs_9	n_eggs_10
DA1885	1.87471422e-05	5.624142661e-05	0.0001687242798	0.0005061728395	0.001518518519	0.004555555556	0.01366666667	0.041	0.123	0.363	2.33333333333333	0	2.4	2.4	8.16666666666667	13.8333333333333	24.3333333333333	23	24.5	19
CR90	1.229487375e-05	3.688462125e-05	0.0001106538637	0.0003319615912	0.0009958847737	0.002987654321	0.008962962963	0.02688888889	0.08066666667	0.242	0.25	3.5	3.5	5.2	0	18.8	18.8571428571429	23.8333333333333	26.75	22
CR87	NaN	NaN	NaN	NaN	NaN	NaN	NaN	NaN	NaN	NaN	NaN	NaN	NaN	NaN	NaN	NaN	NaN	NaN	NaN	NaN
CR155	2.179545801e-05	6.538637403e-05	0.0001961591221	0.0005884773663	0.001765432099	0.005296296296	0.01588888889	0.04766666667	0.143	0.444	3.85714285714286	1.75	3	1	2.8	7.5	17.8571428571429	21.8571428571429	16.4285714285714	22.8333333333333
DA1880	1.966163695e-05	5.898491084e-05	0.0001769547325	0.0005308641975	0.001592592593	0.004777777778	0.01433333333	0.043	0.129	0.433	0.333333333333333	1.5	2	7	5.5	5.2	5.33333333333333	11.75	20	19.7142857142857
CR266	2.103337906e-05	6.310013717e-05	0.0001893004115	0.0005679012346	0.001703703704	0.005111111111	0.01533333333	0.046	0.138	0.41	1.5	1.8	5.75	1	4	0.833333333333333	9	16.7142857142857	21.6666666666667	21.2857142857143
CR164	2.088096327e-05	6.26428898e-05	0.0001879286694	0.0005637860082	0.001691358025	0.005074074074	0.01522222222	0.04566666667	0.137	0.412	3	1.6	1	4.5	5.25	3	9.8	10.8333333333333	17	14.2857142857143
Db10	1.981405274e-05	5.944215821e-05	0.0001783264746	0.0005349794239	0.001604938272	0.004814814815	0.01444444444	0.04333333333	0.13	0.382	4	1.8	2.66666666666667	2	11.6666666666667	15.6666666666667	20.2857142857143	20.8571428571429	18.1666666666667	20.25
OP50	2.743484225e-05	8.230452675e-05	0.0002469135802	0.0007407407407	0.002222222222	NaN	0.02	0.06	0.18	0.502	5.33333333333333	1	1	2.66666666666667	1.6	NaN	8.33333333333333	14.2	17.7142857142857	20.7142857142857
CR13	1.798506325e-05	5.395518976e-05	0.0001618655693	0.0004855967078	0.001456790123	0.00437037037	0.01311111111	0.03933333333	0.118	0.383	7	0	2.33333333333333	8	0.75	6.4	8.4	13.8	19	14
CR181	1.524157903e-05	4.572473708e-05	0.0001371742112	0.0004115226337	0.001234567901	0.003703703704	0.01111111111	0.03333333333	0.1	0.353	3	1.28571428571429	3.66666666666667	4.33333333333333	0	6.75	2.5	5.5	13.6666666666667	14.8333333333333
Hb101	1.605446324e-05	4.816338973e-05	0.0001444901692	0.0004334705075	0.001300411523	0.003901234568	0.0117037037	0.03511111111	0.1053333333	0.316	4.33333333333333	0	3.25	3	5.33333333333333	6	13.2	24.5	19.7142857142857	26.1428571428571
