# Supplementary material for: Caenorhabditis elegans foraging patterns follow a simple rule of thumb
Source: Commun Biol. 2023 Aug 14;6:841. doi: 10.1038/s42003-023-05220-3 (PMC10425387; doi:10.1038/s42003-023-05220-3)
Supplement: Supplementary file 4 — Supplementary Data 1 [file 42003_2023_5220_MOESM4_ESM.zip › data_for_foraging_paper/data_figure2c_about.txt]

The file data_figure2c.csv contains the coordinates of all datapoints shown in Figure 2c of the paper Madirolas et al., "A taste for numbers: Caenorhabditis elegans foraging patterns follow a simple rule of thumb". See Supplementary Dataset 1 for the raw data and the code needed to generate the figure.

Each row of the table represents one bacterial species. Each experiment was done with a single food patch, but for each species we considered 10 different conditions, with 10 different bacterial densities. The columns have the following meaning:
- spp: Name of the bacterial species present in the food patch.
- OD_1 ... OD_10: Density of the food patch for each condition, measured in Optical Density (OD). Represented in the x axis of the figure.
- n_eggs_1 ... n_eggs_10: Average number of eggs found for each condition. Represented in the y axis of the figure.

NOTE: This file is intended only as a description of the data table. Refer to the text of the article for full descriptions of the figure. In case of any inconsistency, the text of the article should prevail over this file.
