# Supplementary material for: Caenorhabditis elegans foraging patterns follow a simple rule of thumb
Source: Commun Biol. 2023 Aug 14;6:841. doi: 10.1038/s42003-023-05220-3 (PMC10425387; doi:10.1038/s42003-023-05220-3)
Supplement: Supplementary file 4 — Supplementary Data 1 [file 42003_2023_5220_MOESM4_ESM.zip › data_for_foraging_paper/data_figure3a.csv]

spp	D_attract_OD	Biomass_at_OD1	errorbar_biomass_minus	errorbar_biomass_plus	errorbar_D_attract_minus	errorbar_D_attract_plus
DA1885	0.0116425073733247	0.374904618473896	0.0161044216522835	0.0282665370181015	0.00513016734490513	0.00335532917884978
CR90	0.0596624995071095	0.292182781649245	0.0101336112549257	0.0177935309986619	0.0254580949223196	0.0340995567956988
CR87	0.114164862778145	0.169180814165754	0.00648725114412041	0.0113937718773245	0.0703936892767063	0.0541308707732014
CR155	0.0419432902779925	0.376661685724186	0.0122585413573429	0.0215218355505782	0.0259382727169378	0.0289567904570736
DA1880	0.246999300036284	0.299664969834087	0.010121297060838	0.0177719942499953	0.102943765337194	0.133909239353816
CR266	0.185022388727326	0.156796506137866	0.0071868441908243	0.0126221545564465	0.0894355731549669	0.079457122953456
CR164	0.013907377470849	0.295837339743591	0.0127618918139074	0.0224406374388112	0.00484202319872396	0.00556750995880701
Db10	0.0133095766311649	0.432477011494254	0.0185055375938233	0.0325077214822338	0.00704191487762466	0.00977619202279687
OP50	0.0135611413013685	0.247054019775327	0.0154827717696034	0.0271818661830973	0.00633970995712615	0.00372376494479552
CR13	0.0560708281935099	0.37961697475651	0.0224026838366521	0.0393564050984601	0.0343919678494898	0.0617628593445061
CR181	0.177384860961494	0.164925972927242	0.0106283472032183	0.0186645822637054	0.150196598532503	0.252482875691551
Hb101	0.0272163425127359	0.242259251133539	0.0102252215538221	0.0179544454879969	0.00989355884130391	0.0207544406563475
