# Supplementary material for: Caenorhabditis elegans foraging patterns follow a simple rule of thumb
Source: Commun Biol. 2023 Aug 14;6:841. doi: 10.1038/s42003-023-05220-3 (PMC10425387; doi:10.1038/s42003-023-05220-3)
Supplement: Supplementary file 4 — Supplementary Data 1 [file 42003_2023_5220_MOESM4_ESM.zip › data_for_foraging_paper/data_figure3a_about.txt]

The file data_figure3a.csv contains the coordinates of all datapoints shown in Figure 3a of the paper Madirolas et al., "A taste for numbers: Caenorhabditis elegans foraging patterns follow a simple rule of thumb". See Supplementary Dataset 1 for the raw data and the code needed to generate the figure.

Each row of the table represents one bacterial species. The columns have the following meaning:
- spp: Name of the bacterial species.
- D_attract: Value of the "attraction density" (D_attract) for this bacterial species. Represented in the x axis of the figure.
- Biomass_at_OD1: Biomass density when the Optical Density (OD) is 1. Represented in the y axis of the figure.
- errorbar_biomass_minus: Length of the lower segment of the errorbar for biomass density. Used to represent the errorbars in the y axis of the figure.
- errorbar_biomass_plus: Length of the higher segment of the errorbar for biomass density. Used to represent the errorbars in the y axis of the figure.
- errorbar_D_attract_minus: Length of the lower segment of the errorbar for D_attract. Used to represent the errorbars in the x axis of the figure.
- errorbar_D_attract_plus: Length of the higher segment of the errorbar for D_attract. Used to represent the errorbars in the x axis of the figure.

NOTE: This file is intended only as a description of the data table. Refer to the text of the article for full descriptions of the figure. In case of any inconsistency, the text of the article should prevail over this file.
