# Supplementary material for: Caenorhabditis elegans foraging patterns follow a simple rule of thumb
Source: Commun Biol. 2023 Aug 14;6:841. doi: 10.1038/s42003-023-05220-3 (PMC10425387; doi:10.1038/s42003-023-05220-3)
Supplement: Supplementary file 4 — Supplementary Data 1 [file 42003_2023_5220_MOESM4_ESM.zip › data_for_foraging_paper/data_figure3b.csv]

spp	D_attract_OD	cellpermicroliter_at_OD1	errorbar_cellpermicroliter_minus	errorbar_cellpermicroliter_plus	errorbar_D_attract_minus	errorbar_D_attract_plus
DA1885	0.0116425073733247	2934782.61	326086.956521739	434782.608695652	0.00513016734490513	0.00335532917884978
CR90	0.0596624995071095	625000	208333.333333333	125000	0.0254580949223196	0.0340995567956988
CR87	0.114164862778145	88231.137	2908.80503144654	1179.24528301887	0.0703936892767063	0.0541308707732014
CR155	0.0419432902779925	2866242.04	636942.675159235	318471.337579618	0.0259382727169378	0.0289567904570736
DA1880	0.246999300036284	141176.448	9803.92156862745	8169.93464052287	0.102943765337194	0.133909239353816
CR266	0.185022388727326	162412.99	104408.352668213	69605.5684454756	0.0894355731549669	0.079457122953456
CR164	0.013907377470849	3454545.46	545454.545454545	909090.909090909	0.00484202319872396	0.00556750995880701
Db10	0.0133095766311649	2145522.39	466417.910447761	279850.746268657	0.00704191487762466	0.00977619202279687
OP50	0.0135611413013685	2441860.47	348837.209302326	581395.348837209	0.00633970995712615	0.00372376494479552
CR13	0.0560708281935099	358565.74	59760.9561752988	109561.752988048	0.0343919678494898	0.0617628593445061
CR181	0.177384860961494	250000	70312.5	132812.5	0.150196598532503	0.252482875691551
Hb101	0.0272163425127359	783699.06	313479.623824451	548589.34169279	0.00989355884130391	0.0207544406563475
