# Supplementary material for: Caenorhabditis elegans foraging patterns follow a simple rule of thumb
Source: Commun Biol. 2023 Aug 14;6:841. doi: 10.1038/s42003-023-05220-3 (PMC10425387; doi:10.1038/s42003-023-05220-3)
Supplement: Supplementary file 4 — Supplementary Data 1 [file 42003_2023_5220_MOESM4_ESM.zip › data_for_foraging_paper/data_figure3c.csv]

spp_1	spp_2	spp_3	spp_4	spp_5	D_cellpermm2_1	D_cellpermm2_2	D_cellpermm2_3	D_cellpermm2_4	D_cellpermm2_5	n_worm_relative_1	n_worm_relative_2	n_worm_relative_3	n_worm_relative_4	n_worm_relative_5
DA1885	DA1885	DA1885	DA1885	DA1885	0	751.820272379718	2256.95548964886	6772.36114145627	20318.5780968785	0.0946263638734948	0.0559155786525196	0.0903251655156087	0.141939545810242	0.468830621009588
DA1885	DA1885	DA1885	DA1885	DA1885	6772.36114145627	20318.5780968785	60955.7342906355	182867.202871907	548600.11394321	0.0741169110740909	0.148233822148182	3.18702717618591	10.3763675503727	10.1540168171504
DA1885	DA1885	DA1885	DA1885	DA1885	182867.202871907	548600.11394321	1645800.34182963	4937401.02548889	14812204.5711392	6.45860417412875	6.60539063263167	14.2382864747838	11.1557708462224	20.5501041904096
CR90	CR90	CR90	CR90	CR90	0	132.735222538641	397.887357729738	1193.34376330303	3580.34959979528	0.0905001466887702	0.120666862251694	0.0678751100165777	0.0754167889073085	0.113125183360963
CR90	CR90	CR90	CR90	CR90	1193.34376330303	3580.34959979528	10741.367109272	32224.101327816	96671.985673562	0.103678851368948	0.103678851368948	0.186621932464106	1.01605274341569	4.95584909543571
CR90	CR90	CR90	CR90	CR90	32224.101327816	96671.985673562	290015.6387108	870046.916132399	2610141.06670708	0.969493927683055	5.40146616851988	7.89445055399059	13.4344158550366	9.8334384093567
CR87	CR87	CR87	CR87	CR87	0	23.6811397662869	71.0434192988606	213.0853221475	639.211030693417	0.107101480403753	0.0481956661816889	0.0374855181413136	0.0696159622624395	0.112456554423941
CR87	CR87	CR87	CR87	CR87	213.0853221475	639.211030693417	1917.63309208025	5752.89927624076	17258.6528929732	0.0815053780544707	0.0931490034908237	0.104792628927177	0.407526890272354	2.43351771619777
CR87	CR87	CR87	CR87	CR87	5752.89927624076	17258.6528929732	51775.9586789196	155327.920972508	465983.717981774	0.276907067337191	2.67676831759284	8.76872379901104	10.0609567799179	15.5990981266617
CR155	CR155	CR155	CR155	CR155	0	738.641132526342	2215.92339757903	6647.77019273708	19944.7703432953	0.0636669908750365	0.0445668936125256	0.0382001945250219	0.0891337872250511	0.0509335927000292
CR155	CR155	CR155	CR155	CR155	6647.77019273708	19944.7703432953	59832.8512648018	179497.094029321	538491.282087964	0.0583444858112556	0.0350066914867534	0.0583444858112556	0.700133829735067	1.30691648217213
CR155	CR155	CR155	CR155	CR155	179497.094029321	538491.282087964	1615473.84626389	4846420.07902659	14539260.2370798	1.27826109495389	2.17304386142162	2.30086997091701	6.26347936527408	14.9556548109606
DA1880	DA1880	DA1880	DA1880	DA1880	0	36.6692930212849	110.007879063855	330.095537766115	990.214712723794	0.0901451837747625	0.112681479718453	0.165266170253731	0.093901233098711	0.0976572824226594
DA1880	DA1880	DA1880	DA1880	DA1880	330.095537766115	990.214712723794	2970.71603874593	8912.1481162378	26736.3724481389	0.0753390096640577	0.144882710892419	0.191245178377993	0.191245178377993	0.857705648483119
DA1880	DA1880	DA1880	DA1880	DA1880	8912.1481162378	26736.3724481389	80209.1173444166	240627.280132675	721881.768497451	0.420233383289988	0.840466766579977	3.04669202885241	4.09727548707739	8.92995939491225
CR266	CR266	CR266	CR266	CR266	0	44.3359135261675	133.007740578502	399.023221735507	1197.06966520652	0.0879119468992797	0.0479519710359708	0.0639359613812944	0.0479519710359708	0.0719279565539561
CR266	CR266	CR266	CR266	CR266	399.023221735507	1197.06966520652	3591.20899561956	10773.5442706021	32320.6328118063	0.0602958377622376	0.0401972251748251	0.110542369230769	0.211035432167832	1.06522646713286
CR266	CR266	CR266	CR266	CR266	10773.5442706021	32320.6328118063	96961.8157191624	290885.529873744	872656.506904975	0.0908404465821749	0.999244912403924	6.26799081417007	13.1718647544154	15.3520354723876
CR164	CR164	CR164	CR164	CR164	0	840.9862955304	2521.1995010357	7561.83911755159	22685.5173526548	0.0646428132482621	0.0763960520206734	0.0881492907930847	0.099902529565496	0.287954349924077
CR164	CR164	CR164	CR164	CR164	7561.83911755159	22685.5173526548	68058.3114435198	204174.934330559	612526.562377234	0.0394230441736574	0.197115220868287	0.90673001599412	5.71634140518032	9.18556929246217
CR164	CR164	CR164	CR164	CR164	204174.934330559	612526.562377234	1837579.6871317	5512740.82078066	16538224.2217275	4.19034688572575	8.07029770584218	11.32945639474	13.1918327883959	21.5725265598474
Db10	Db10	Db10	Db10	Db10	0	54.635279021254	164.998542644187	494.995627932561	1483.89417821726	0.134208033757373	0.0805248202544237	0.0805248202544237	0.0402624101272118	0.093945623630161
Db10	Db10	Db10	Db10	Db10	494.995627932561	1483.89417821726	4451.68253465177	13355.0476039553	40066.2355174464	0.073463567070854	0.0881562804850248	0.17631256097005	0.396703262182612	1.36642234751788
Db10	Db10	Db10	Db10	Db10	13355.0476039553	40066.2355174464	120197.613846759	360592.841540276	1081778.52462083	0.0849608109556619	1.27441216433493	6.03221757785199	7.30662974218692	12.4892392104823
OP50	OP50	OP50	OP50	OP50	0	608.134740048148	1825.6478494697	5475.69991908384	16428.3433865768	0.0847320890895307	0.129922536603947	0.112976118786041	0.214654625693478	0.457553281083466
OP50	OP50	OP50	OP50	OP50	5475.69991908384	16428.3433865768	49285.0301597303	147853.846849866	443561.540549597	0.0575782842730943	0.115156568546189	2.64860107656234	6.62150269140584	7.19728553413679
OP50	OP50	OP50	OP50	OP50	147853.846849866	443561.540549597	1330683.37801946	3992050.13405839	11976150.4021752	3.82316076189664	4.98673142856084	9.80723847616965	10.8045847618818	12.6330529523541
CR13	CR13	CR13	CR13	CR13	0	91.3080159110453	274.106663764958	822.502607326697	2467.50782198009	0.187880969257915	0.201301038490624	0.147620761559791	0.107360553861666	0.416022146213956
CR13	CR13	CR13	CR13	CR13	822.502607326697	2467.50782198009	7402.34084990845	22207.0225497253	66621.067649176	0.251903065155579	0.251903065155579	0.587773818696351	1.20353686685443	1.95924606232117
CR13	CR13	CR13	CR13	CR13	22207.0225497253	66621.067649176	199863.020331496	599589.24361052	1798767.91344759	1.58475923443843	1.36865570246955	3.16951846887686	5.25851927790933	5.47462280987821
CR181	CR181	CR181	CR181	CR181	0	58.441695103344	175.197761355558	525.720608021149	1577.16182406345	0.0553074265322806	0.0967879964314911	0.110614853064561	0.0829611397984209	0.152095422963772
CR181	CR181	CR181	CR181	CR181	525.720608021149	1577.16182406345	4731.35814823586	14194.2017686621	42582.7326299407	0.157218578598388	0.0943311471590328	0.141496720738549	0.26727158361726	0.707483603692746
CR181	CR181	CR181	CR181	CR181	14194.2017686621	42582.7326299407	127748.325213776	383245.102965284	1149735.30889585	0.444593553510053	0.635133647871505	1.27026729574301	2.73107468584747	5.08106918297204
Hb101	Hb101	Hb101	Hb101	Hb101	0	199.168192219009	597.504576657029	1792.11459531734	5376.74292060577	0.0446077151245508	0.0446077151245508	0.0892154302491016	0.0693897790826346	0.153648796540119
Hb101	Hb101	Hb101	Hb101	Hb101	1792.11459531734	5376.74292060577	16129.8296271635	48389.0897468369	145166.870105857	0.114164605301939	0.133192039518929	0.285411513254849	1.35094782940628	3.48202046170915
Hb101	Hb101	Hb101	Hb101	Hb101	48389.0897468369	145166.870105857	435500.211182917	1306500.63354875	3919502.29978091	1.09965917438076	3.98626450713027	7.14778463347497	15.8076006317235	15.9450580285211
