# Supplementary material for: Caenorhabditis elegans foraging patterns follow a simple rule of thumb
Source: Commun Biol. 2023 Aug 14;6:841. doi: 10.1038/s42003-023-05220-3 (PMC10425387; doi:10.1038/s42003-023-05220-3)
Supplement: Supplementary file 4 — Supplementary Data 1 [file 42003_2023_5220_MOESM4_ESM.zip › data_for_foraging_paper/data_figure3d.csv]

spp_1	spp_2	spp_3	spp_4	spp_5	OD_1	OD_2	OD_3	OD_4	OD_5	p_predict_1	p_predict_2	p_predict_3	p_predict_4	p_predict_5	p_exp_1	p_exp_2	p_exp_3	p_exp_4	p_exp_5	errorbar_minus_1	errorbar_minus_2	errorbar_minus_3	errorbar_minus_4	errorbar_minus_5	errorbar_plus_1	errorbar_plus_2	errorbar_plus_3	errorbar_plus_4	errorbar_plus_5
DA1885	DA1885	DA1885	DA1885	DA1885	0	0.000503	0.00151	0.004531	0.013594	0.0866498172944973	0.0914747883443405	0.108613172959556	0.186086293656622	0.527175927744985	0.111111111111111	0.0656565656565657	0.106060606060606	0.166666666666667	0.55050505050505	0.0404040404040404	0.0303030303030303	0.0404040404040404	0.0505050505050505	0.111111111111111	0.0653133588811665	0.0404040404040404	0.0454545454545455	0.0606060606060606	0.119162108899064
DA1885	DA1885	DA1885	DA1885	DA1885	0.004531	0.013594	0.040782	0.122346	0.367037	0.0103887183984654	0.0294308739895606	0.104457012904011	0.306602307439703	0.54912108726826	0.00309597523219814	0.00619195046439629	0.13312693498452	0.43343653250774	0.424148606811146	0	0.00309597523219814	0.0340557275541796	0.0681114551083591	0.0959752321981424	0	0.015064881792736	0.0354800361697949	0.0743034055727554	0.102167182662539
DA1885	DA1885	DA1885	DA1885	DA1885	0.122346	0.367037	1.101111	3.303333	9.91	0.104790357012227	0.187678283501176	0.22754166969835	0.238695666223247	0.241294023565	0.109452736318408	0.111940298507463	0.241293532338308	0.189054726368159	0.348258706467662	0.0422885572139304	0.0447761194029851	0.0555666538839781	0.0597014925373134	0.0771144278606965	0.0771144278606965	0.0696517412935323	0.0721393034825871	0.0895522388059701	0.122088981174967
CR90	CR90	CR90	CR90	CR90	0	0.000417	0.00125	0.003749	0.011248	0.178191053129943	0.17909781521531	0.182315432071841	0.196956183712726	0.26343951587018	0.193548387096774	0.258064516129032	0.145161290322581	0.161290322580645	0.241935483870968	0.0915768572197706	0.112903225806452	0.0645161290322581	0.0806451612903226	0.0967741935483871	0.145161290322581	0.145161290322581	0.129032258064516	0.129032258064516	0.129032258064516
CR90	CR90	CR90	CR90	CR90	0.003749	0.011248	0.033745	0.101235	0.303704	0.0214148494047455	0.0286435157976432	0.0610997367494087	0.199890343494976	0.688951554553227	0.0162866449511401	0.0162866449511401	0.0293159609120521	0.159609120521173	0.778501628664495	0.00977198697068404	0.00977198697068404	0.0130293159609121	0.0521172638436482	0.104507032958763	0.0162866449511401	0.0162866449511401	0.0228013029315961	0.0651465798045603	0.100977198697068
CR90	CR90	CR90	CR90	CR90	0.101235	0.303704	0.911111	2.733333	8.2	0.0257460209297664	0.0887374589136583	0.2153918364591	0.316724731901747	0.353399951795729	0.025830258302583	0.143911439114391	0.210332103321033	0.357933579335793	0.261992619926199	0.011070110701107	0.0479704797047971	0.0664206642066421	0.0996309963099631	0.0738007380073801	0.018450184501845	0.0664206642066421	0.0959409594095941	0.18113122105107	0.101105735885575
CR87	CR87	CR87	CR87	CR87	0	0.000527	0.001581	0.004742	0.014225	0.197749066008852	0.197842334669818	0.198173811848883	0.199682718255892	0.206552069216554	0.285714285714286	0.128571428571429	0.1	0.185714285714286	0.3	0.1	0.0571428571428571	0.0571428571428571	0.0714285714285714	0.114285714285714	0.128571428571429	0.0857142857142857	0.1	0.151734358698057	0.185714285714286
CR87	CR87	CR87	CR87	CR87	0.004742	0.014225	0.042675	0.128025	0.384074	0.0983997547592765	0.101784837132896	0.117180676803015	0.186872991725929	0.495761739578883	0.0261194029850746	0.0298507462686567	0.0335820895522388	0.130597014925373	0.779850746268657	0.0149253731343284	0.0149253731343284	0.0186567164179104	0.0298507462686567	0.100746268656716	0.0238746136893168	0.0223880597014925	0.0335820895522388	0.0373134328358209	0.115671641791045
CR87	CR87	CR87	CR87	CR87	0.128025	0.384074	1.152222	3.456667	10.37	0.0102068930472014	0.0270782150274424	0.0953990500452895	0.295493895063394	0.571821946816673	0.00740740740740741	0.0716049382716049	0.234567901234568	0.269135802469136	0.417283950617284	0.00493827160493827	0.0246913580246914	0.0592592592592593	0.0518518518518519	0.0814814814814815	0.00987654320987654	0.0320987654320988	0.0716049382716049	0.0627974874495909	0.0866864245545775
CR155	CR155	CR155	CR155	CR155	0	0.000506	0.001518	0.004554	0.013663	0.0878734482154404	0.0926486316026501	0.109591053613957	0.186182721151866	0.523704145416087	0.222222222222222	0.155555555555556	0.133333333333333	0.311111111111111	0.177777777777778	0.0888888888888889	0.0888888888888889	0.111111111111111	0.111111111111111	0.0888888888888889	0.177777777777778	0.175004651952074	0.288888888888889	0.177777777777778	0.155555555555556
CR155	CR155	CR155	CR155	CR155	0.004554	0.013663	0.040988	0.122963	0.368889	0.0103582219270124	0.0291361288993699	0.103369516436924	0.305397627960057	0.551738504776636	0.027027027027027	0.0162162162162162	0.027027027027027	0.324324324324324	0.605405405405405	0.0162162162162162	0.0108108108108108	0.0162162162162162	0.0810810810810811	0.12972972972973	0.027027027027027	0.027027027027027	0.0397580805130941	0.0996791325151748	0.151715936236499
CR155	CR155	CR155	CR155	CR155	0.122963	0.368889	1.106667	3.32	9.96	0.103598087234154	0.187162729881344	0.227884148659067	0.239341069620481	0.242013964604955	0.0473933649289099	0.0805687203791469	0.0853080568720379	0.232227488151659	0.554502369668246	0.023696682464455	0.033175355450237	0.028436018957346	0.0616113744075829	0.104265402843602	0.028436018957346	0.037914691943128	0.0473933649289099	0.0805687203791469	0.118483412322275
DA1880	DA1880	DA1880	DA1880	DA1880	0	0.00051	0.00153	0.004591	0.013772	0.195921189626683	0.196090137192621	0.196690570143059	0.199425708733829	0.211872394303808	0.161073825503356	0.201342281879195	0.295302013422819	0.167785234899329	0.174496644295302	0.0536912751677852	0.0738255033557047	0.0738255033557047	0.0536912751677852	0.0671140939597315	0.10738255033557	0.087248322147651	0.0805369127516778	0.0804633008412975	0.0942523061961004
DA1880	DA1880	DA1880	DA1880	DA1880	0.004591	0.013772	0.041317	0.123951	0.371852	0.070456833552204	0.0748542307536405	0.0948331314300789	0.184822569110864	0.575033235153212	0.0515873015873016	0.0992063492063492	0.130952380952381	0.130952380952381	0.587301587301587	0.0238095238095238	0.0396825396825397	0.0515873015873016	0.0416303934408117	0.119047619047619	0.0540876944479519	0.0595238095238095	0.0595238095238095	0.0476190476190476	0.116064627991992
DA1880	DA1880	DA1880	DA1880	DA1880	0.123951	0.371852	1.115556	3.346667	10.04	0.0111514379823552	0.0346951537923793	0.122096669689804	0.321900150752412	0.510156587783049	0.0242424242424242	0.0484848484848485	0.175757575757576	0.236363636363636	0.515151515151515	0.0181818181818182	0.0242424242424242	0.0606060606060606	0.0909090909090909	0.147438599793962	0.0363636363636364	0.0545454545454545	0.0606060606060606	0.136835803729534	0.121212121212121
CR266	CR266	CR266	CR266	CR266	0	0.000536	0.001608	0.004824	0.014472	0.194733491892975	0.194951709968807	0.195727242083962	0.199258521782918	0.215329034271338	0.275	0.15	0.2	0.15	0.225	0.15	0.075	0.1	0.1	0.1	0.354667907102908	0.125	0.15	0.2	0.175
CR266	CR266	CR266	CR266	CR266	0.004824	0.014472	0.043416	0.130247	0.390741	0.0597510019376685	0.0645700140142561	0.086447048446794	0.18466464598828	0.604567289613002	0.0405405405405405	0.027027027027027	0.0743243243243243	0.141891891891892	0.716216216216216	0.0202702702702703	0.0135135135135135	0.0337837837837838	0.0608108108108108	0.108108108108108	0.0581608305643797	0.027027027027027	0.0416744513556174	0.101351351351351	0.175675675675676
CR266	CR266	CR266	CR266	CR266	0.130247	0.390741	1.172222	3.516667	10.55	0.0120410460077351	0.0394207700669671	0.13581112349246	0.329201069749535	0.483525990683303	0.00253164556962025	0.0278481012658228	0.174683544303797	0.367088607594937	0.427848101265823	0	0.0140176679826476	0.0481012658227848	0.0632911392405063	0.0802684226095481	0	0.0227848101265823	0.0734177215189873	0.0614213969824018	0.121518987341772
CR164	CR164	CR164	CR164	CR164	0	0.000478	0.001433	0.004298	0.012894	0.0794927312748314	0.0846592148361313	0.102961310711018	0.185570435914676	0.547316307263343	0.104761904761905	0.123809523809524	0.142857142857143	0.161904761904762	0.466666666666667	0.0476190476190476	0.0571428571428571	0.0476190476190476	0.0761904761904762	0.133333333333333	0.095427938921948	0.104761904761905	0.0608491584276635	0.0921309823186978	0.180952380952381
CR164	CR164	CR164	CR164	CR164	0.004298	0.012894	0.038683	0.116049	0.348148	0.0106245608572912	0.0313357857141693	0.111191961772727	0.31333718052056	0.533510511135252	0.00245700245700246	0.0122850122850123	0.0565110565110565	0.356265356265356	0.572481572481572	0	0.00737100737100737	0.0183295890383986	0.0540540540540541	0.0739047710675461	0	0.0196560196560197	0.0221130221130221	0.0540540540540541	0.0663390663390663
CR164	CR164	CR164	CR164	CR164	0.116049	0.348148	1.044444	3.133333	9.4	0.111849545978157	0.190443114174689	0.225494218619087	0.235007442548972	0.237205678679096	0.0718085106382979	0.138297872340426	0.194148936170213	0.226063829787234	0.36968085106383	0.023936170212766	0.0345744680851064	0.0531914893617021	0.0558510638297872	0.0611702127659574	0.0345744680851064	0.0372340425531915	0.0691489361702128	0.0753431272710247	0.09353011177599
Db10	Db10	Db10	Db10	Db10	0	5e-05	0.000151	0.000453	0.001358	0.192980677140463	0.19326917821337	0.194306580432432	0.199017901482422	0.220425662731314	0.3125	0.1875	0.1875	0.09375	0.21875	0.15625	0.09375	0.09375	0.0625	0.125	0.25	0.15625	0.1875	0.15625	0.25
Db10	Db10	Db10	Db10	Db10	0.000453	0.001358	0.004074	0.012222	0.036667	0.0490617938000723	0.0543392244246088	0.0782782466161663	0.18523279772926	0.633087937429893	0.034965034965035	0.041958041958042	0.0839160839160839	0.188811188811189	0.65034965034965	0.020979020979021	0.020979020979021	0.034965034965035	0.0769230769230769	0.13986013986014	0.048951048951049	0.041958041958042	0.0699300699300699	0.0909090909090909	0.13986013986014
Db10	Db10	Db10	Db10	Db10	0.012222	0.036667	0.11	0.33	0.99	0.013458321918338	0.0459978004381359	0.152384605415427	0.33377899247044	0.45438027975766	0.003125	0.046875	0.221875	0.26875	0.459375	0	0.01875	0.059375	0.078125	0.106508273317662	0	0.025	0.075	0.078125	0.10625
OP50	OP50	OP50	OP50	OP50	0	0.000489	0.001468	0.004403	0.01321	0.100866253176167	0.105058077954528	0.119954603855497	0.187368441881981	0.486752623131827	0.0847457627118644	0.129943502824859	0.112994350282486	0.214689265536723	0.457627118644068	0.0282485875706215	0.0395480225988701	0.0451977401129944	0.0621468926553672	0.0903954802259887	0.0395480225988701	0.0508474576271186	0.074676501410158	0.0847457627118644	0.096045197740113
OP50	OP50	OP50	OP50	OP50	0.004403	0.01321	0.03963	0.118889	0.356667	0.0101897935134691	0.0264714200109371	0.0928833216653357	0.291934958834395	0.578520505975863	0.00346020761245675	0.0069204152249135	0.15916955017301	0.397923875432526	0.432525951557093	0	0.00346020761245675	0.0311418685121107	0.104412502903879	0.100346020761246	0	0.0173010380622837	0.0311418685121107	0.124567474048443	0.134948096885813
OP50	OP50	OP50	OP50	OP50	0.118889	0.356667	1.07	3.21	9.63	0.0912784731915813	0.180884361045137	0.231327629784913	0.246458096688726	0.250051439289643	0.0909090909090909	0.118577075098814	0.233201581027668	0.256916996047431	0.300395256916996	0.0395256916996047	0.0434782608695652	0.08300395256917	0.0711462450592885	0.0988142292490119	0.075098814229249	0.0592885375494071	0.150197628458498	0.106719367588933	0.146779423521753
CR13	CR13	CR13	CR13	CR13	0	0.0005	0.001501	0.004504	0.013512	0.186340689018525	0.186906553579222	0.188919847446752	0.198085945952399	0.239746964003102	0.177215189873418	0.189873417721519	0.139240506329114	0.10126582278481	0.392405063291139	0.0759493670886076	0.0886075949367089	0.0759493670886076	0.0506329113924051	0.126582278481013	0.113216551120181	0.113924050632911	0.0970054515478814	0.0886075949367089	0.155984869771994
CR13	CR13	CR13	CR13	CR13	0.004504	0.013512	0.040535	0.121605	0.364815	0.0301783599285899	0.036525408891002	0.0651837309384489	0.19080851750746	0.677303982734499	0.0592105263157895	0.0592105263157895	0.138157894736842	0.282894736842105	0.460526315789474	0.0290380814587868	0.0263157894736842	0.0526315789473684	0.0789473684210526	0.105263157894737	0.0526315789473684	0.0394736842105263	0.0723684210526316	0.105263157894737	0.122594889507111
CR13	CR13	CR13	CR13	CR13	0.121605	0.364815	1.094444	3.283333	9.85	0.0190147224259541	0.0674956621325157	0.191758772262534	0.329670740551002	0.392060102627994	0.094017094017094	0.0811965811965812	0.188034188034188	0.311965811965812	0.324786324786325	0.0299145299145299	0.0299145299145299	0.0555555555555556	0.0854700854700855	0.0854700854700855	0.0384615384615385	0.0341880341880342	0.0655898436096732	0.128205128205128	0.110839910784262
CR181	CR181	CR181	CR181	CR181	0	0.000459	0.001376	0.004129	0.012387	0.19238976667193	0.192705396375588	0.193825664350739	0.198929917955014	0.222149254646728	0.111111111111111	0.194444444444444	0.222222222222222	0.166666666666667	0.305555555555556	0.0555555555555556	0.111111111111111	0.111111111111111	0.108683407525633	0.138888888888889	0.138888888888889	0.138888888888889	0.194444444444444	0.194444444444444	0.194444444444444
CR181	CR181	CR181	CR181	CR181	0.004129	0.012387	0.03716	0.111481	0.334444	0.0463245883690041	0.0517316494360491	0.0762414230974123	0.18556737060917	0.640134968488364	0.114942528735632	0.0689655172413793	0.103448275862069	0.195402298850575	0.517241379310345	0.0574712643678161	0.0459770114942529	0.0574712643678161	0.0804597701149425	0.149425287356322	0.0919540229885057	0.0804597701149425	0.0943985448519593	0.0919540229885057	0.160919540229885
CR181	CR181	CR181	CR181	CR181	0.111481	0.334444	1.003333	3.01	9.03	0.0139491031980191	0.0481189592049093	0.157199148751092	0.334352938139937	0.446379850706043	0.04375	0.0625	0.125	0.26875	0.5	0.025	0.0309857749238641	0.04375	0.075	0.131289009954977	0.04375	0.04375	0.05625	0.09375	0.1375
Hb101	Hb101	Hb101	Hb101	Hb101	0	0.000499	0.001497	0.00449	0.013471	0.164735410239722	0.166202899618132	0.171416984594721	0.195124209666696	0.30252049588073	0.111111111111111	0.111111111111111	0.222222222222222	0.172839506172839	0.382716049382716	0.0493827160493827	0.0493827160493827	0.0864197530864197	0.0740740740740741	0.111111111111111	0.0617283950617284	0.0740740740740741	0.123456790123457	0.135802469135802	0.135802469135802
Hb101	Hb101	Hb101	Hb101	Hb101	0.00449	0.013471	0.040412	0.121235	0.363704	0.0154416735001509	0.0239407643596534	0.0616976078015479	0.216109980349326	0.682809973989322	0.0212765957446809	0.024822695035461	0.0531914893617021	0.25177304964539	0.648936170212766	0.0141843971631206	0.0177304964539007	0.024822695035461	0.0531914893617021	0.106382978723404	0.0354882904557534	0.073536824001715	0.0376868863268443	0.0531914893617021	0.120689869780876
Hb101	Hb101	Hb101	Hb101	Hb101	0.121235	0.363704	1.091111	3.273333	9.82	0.0366827669074052	0.115900982811689	0.231722702960669	0.297860883097268	0.317832664222969	0.025	0.090625	0.1625	0.359375	0.3625	0.0125	0.028125	0.0375	0.103125	0.09375	0.015625	0.03125	0.059375	0.135430711946089	0.0979801068906088
