# Supplementary material for: Caenorhabditis elegans foraging patterns follow a simple rule of thumb
Source: Commun Biol. 2023 Aug 14;6:841. doi: 10.1038/s42003-023-05220-3 (PMC10425387; doi:10.1038/s42003-023-05220-3)
Supplement: Supplementary file 4 — Supplementary Data 1 [file 42003_2023_5220_MOESM4_ESM.zip › data_for_foraging_paper/data_figure4b.csv]

spp	D_effective	n_worm_relative	errorbar_minus	errorbar_plus
OP50	0.956163361872651	0.388499853676773	0.116549956103032	0.14244994634815
OP50	0.956163361872651	0.349649868309096	0.14244994634815	0.116549956103032
CR266	0.0691363612066591	0.0647499756127955	0.0388499853676773	0.0647499756127955
CR266	0.0691363612066591	0.0906499658579137	0.0517999804902364	0.0647499756127955
DA1880	0.0445061530838295	0.14244994634815	0.0776999707353546	0.129499951225591
OP50	0.956163361872651	0.396275442926105	0.165114767885877	0.181626244674465
OP50	0.956163361872651	0.412786919714693	0.165114767885877	0.198137721463052
CR266	0.685202946216493	0.132091814308702	0.0825573839429385	0.148603291097289
CR266	0.685202946216493	0.330229535771754	0.132091814308702	0.198137721463052
DA1880	0.437207503823502	0.231160675040228	0.0990688607315262	0.115580337520114
OP50	2.86849008561795	1.05218383479739	0.44302477254627	0.533763907370342
OP50	9.56163361872651	3.54419818037016	0.84961367916316	1.06182204980607
CR266	2.0542398017939	0.553780965682837	0.276890482841418	0.567159402006973
CR266	6.84586879631483	4.4302477254627	0.886049545092539	1.49520860734366
DA1880	4.36422101122022	2.93503911811904	0.813893080852525	0.775293351955972
OP50	9.56163361872651	4.68142156006402	1.12355365504508	1.12999830760166
OP50	9.56163361872651	4.30475545753013	1.09003356180333	1.38037185176831
CR266	0.685202946216493	0.48428498897214	0.215237772876507	0.32285665931476
CR266	0.685202946216493	0.269047216095633	0.16142832965738	0.269047216095633
DA1880	0.437207503823502	0.32285665931476	0.16142832965738	0.32285665931476
OP50	28.6849008561795	10.2584122006996	3.57851588396498	6.20276086553931
OP50	95.6163361872651	15.7454698894459	4.77135451195331	7.6341672191253
CR266	68.4525272972982	8.82700584711363	3.33994815836732	3.98481165935167
CR266	68.4525272972982	9.30414129830896	3.33994815836732	4.29421906075798
DA1880	43.6343560851874	8.11130267032063	3.33994815836732	4.77135451195331
OP50	95.6163361872651	8.48543913482687	2.9571272473474	3.6552660888485
OP50	95.6163361872651	9.399255657039	2.87199478409525	4.04690174122512
CR266	6.84586879631483	6.52726087294375	1.82763304442425	1.95817826188312
CR266	6.84586879631483	4.30799217614287	1.50117560865959	2.74144956663637
DA1880	4.36422101122022	3.00254000155412	1.17490695712987	1.43599739204762
OP50	0.956163361872651	0.422733824391978	0.117972230062878	0.147465287578597
OP50	0.956163361872651	0.314592613501007	0.0884791725471582	0.0983101917190647
CR266	0.0691363612066591	0.108141210890971	0.0491550958595324	0.0688171342033453
DA1880	0.0445061530838295	0.0688171342033453	0.0393240766876259	0.0491550958595324
DA1880	0.0445061530838295	0.117972230062878	0.0589861150314388	0.0983101917190647
OP50	0.956163361872651	0.450838825490608	0.167046230650539	0.233192495943418
OP50	0.956163361872651	0.404200326301924	0.139915497566051	0.139915497566051
CR266	0.685202946216493	0.21764632954719	0.0777308319811393	0.0932769983773672
DA1880	0.437207503823502	0.171007830358507	0.0621846655849115	0.0777308319811393
DA1880	0.437207503823502	0.171007830358507	0.0777308319811393	0.155461663962279
OP50	9.56163361872651	4.32393099503414	1.03184716926951	1.03184716926951
OP50	9.56163361872651	4.56960889247926	1.03184716926951	1.45487637235877
CR266	0.685202946216493	0.540491374379268	0.211288432690391	0.245677897445122
DA1880	0.437207503823502	0.442220215401219	0.245677897445122	0.34394905642317
DA1880	0.437207503823502	0.0982711589780487	0.0491355794890243	0.201017889328218
OP50	28.6849008561795	11.7445250641209	3.32392218795874	5.31827550073399
OP50	95.6163361872651	14.6252576270185	4.47566546710626	5.53987031326457
CR266	68.4525272972982	11.0797406265291	3.32392218795874	5.53987031326457
DA1880	43.6343560851874	8.86379250122331	2.65913775036699	5.31827550073399
DA1880	43.6343560851874	5.09668068820341	1.99435331277525	2.2154990244146
OP50	95.6163361872651	9.4543876513471	2.06294796160489	2.79946743866827
OP50	95.6163361872651	10.3609727685996	2.3312188729349	2.97877967097238
CR266	6.84586879631483	6.34609582076724	1.81317023450492	2.59024319214989
DA1880	4.36422101122022	2.84926751136488	1.03609727685996	1.03609727685996
DA1880	4.36422101122022	1.42463375568244	0.647560798037473	0.777072957644968
OP50	2.86849008561795	0.585448878466697	0.34151184577224	0.585448878466697
OP50	9.56163361872651	3.51269327080018	1.02453553731672	1.02453553731672
DA1880	1.30987717213388	0.731811098083371	0.390299252311131	0.536661471927805
CR266	6.84586879631483	5.02510287350581	0.975748130777828	1.1221103503945
DA1880	4.36422101122022	2.2930081073279	0.556064279837236	0.731811098083371
