# Supplementary material for: Caenorhabditis elegans foraging patterns follow a simple rule of thumb
Source: Commun Biol. 2023 Aug 14;6:841. doi: 10.1038/s42003-023-05220-3 (PMC10425387; doi:10.1038/s42003-023-05220-3)
Supplement: Supplementary file 4 — Supplementary Data 1 [file 42003_2023_5220_MOESM4_ESM.zip › data_for_foraging_paper/data_figure4c.csv]

spp_1	spp_2	spp_3	spp_4	spp_5	D_OD_1	D_OD_2	D_OD_3	D_OD_4	D_OD_5	p_theor_1	p_theor_2	p_theor_3	p_theor_4	p_theor_5	p_exp_1	p_exp_2	p_exp_3	p_exp_4	p_exp_5	errorbar_minus_1	errorbar_minus_2	errorbar_minus_3	errorbar_minus_4	errorbar_minus_5	errorbar_plus_1	errorbar_plus_2	errorbar_plus_3	errorbar_plus_4	errorbar_plus_5
OP50	OP50	CR266	CR266	DA1880	0.01	0.01	0.0101	0.0101	0.0102	0.370237608602099	0.370237608602099	0.0877124430954302	0.0877124430954302	0.084099896604941	0.375	0.3375	0.0625	0.0875	0.1375	0.1125	0.125	0.0375	0.0375	0.0625	0.15	0.1375	0.0625	0.0625	0.157077781561391
OP50	OP50	CR266	CR266	DA1880	0.01	0.01	0.1001	0.1001	0.1002	0.255277661792244	0.255277661792244	0.182635890621753	0.182635890621753	0.124172895172004	0.263736263736264	0.274725274725275	0.0879120879120879	0.21978021978022	0.153846153846154	0.10989010989011	0.10989010989011	0.043956043956044	0.0769230769230769	0.0549450549450549	0.112041933568109	0.131868131868132	0.120879120879121	0.142857142857143	0.0769230769230769
OP50	OP50	CR266	CR266	DA1880	0.03	0.1	0.3001	1.0001	1.0002	0.107151016612154	0.372617591103324	0.0725818103328269	0.27524644791992	0.172403134031776	0.084070796460177	0.283185840707965	0.0442477876106195	0.353982300884956	0.234513274336283	0.0309734513274336	0.0752212389380531	0.0221238938053097	0.071482146424236	0.0587520088632659	0.0442477876106195	0.0813986306176894	0.0398230088495575	0.111289066737259	0.0663716814159292
OP50	OP50	CR266	CR266	DA1880	0.1	0.1	0.1001	0.1001	0.1002	0.463457284286139	0.463457284286139	0.0272717704440725	0.0272717704440725	0.0185418905395774	0.46524064171123	0.427807486631016	0.0481283422459893	0.0267379679144385	0.0320855614973262	0.106951871657754	0.122994652406417	0.0213903743315508	0.0160427807486631	0.0160427807486631	0.106951871657754	0.144385026737968	0.0344184074504563	0.0213903743315508	0.0267379679144385
OP50	OP50	CR266	CR266	DA1880	0.3	1	10.0001	10.0001	10.0002	0.17114299842633	0.21700201741638	0.209287509015539	0.209287509015539	0.193279966126212	0.19634703196347	0.301369863013699	0.168949771689498	0.178082191780822	0.155251141552511	0.0730593607305936	0.10033502740329	0.0639269406392694	0.0684931506849315	0.0547945205479452	0.112130777805727	0.153970190502367	0.0730593607305936	0.0867579908675799	0.0958904109589041
OP50	OP50	CR266	CR266	DA1880	1	1	1.0001	1.0001	1.0002	0.357398180195433	0.357398180195433	0.10859277889545	0.10859277889545	0.0680180818182335	0.267489711934156	0.296296296296296	0.205761316872428	0.135802469135802	0.0946502057613169	0.0864197530864197	0.0864197530864197	0.0576131687242798	0.0459017232769693	0.0378133270339049	0.111111111111111	0.134862658851453	0.0576131687242798	0.0781893004115226	0.0411522633744856
OP50	OP50	CR266	DA1880	DA1880	0.01	0.01	0.0101	0.0102	0.0102	0.371579958477032	0.371579958477032	0.0880304572146973	0.0844048129156197	0.0844048129156197	0.40952380952381	0.304761904761905	0.104761904761905	0.0666666666666667	0.114285714285714	0.12064219806108	0.0857142857142857	0.0476190476190476	0.0285714285714286	0.0571428571428571	0.133333333333333	0.0952380952380952	0.0761904761904762	0.0476190476190476	0.0952380952380952
OP50	OP50	CR266	DA1880	DA1880	0.01	0.01	0.1001	0.1002	0.1002	0.271128655122997	0.271128655122997	0.193976327790743	0.131883180981632	0.131883180981632	0.318681318681319	0.285714285714286	0.153846153846154	0.120879120879121	0.120879120879121	0.10989010989011	0.10989010989011	0.0549450549450549	0.0549450549450549	0.0659340659340659	0.164835164835165	0.120879120879121	0.0659340659340659	0.0549450549450549	0.10989010989011
OP50	OP50	CR266	DA1880	DA1880	0.1	0.1	0.1001	0.1002	0.1002	0.467538842229489	0.467538842229489	0.027511946432366	0.0187051845543281	0.0187051845543281	0.433497536945813	0.458128078817734	0.0541871921182266	0.0443349753694581	0.00985221674876847	0.108339545641069	0.108374384236453	0.0197044334975369	0.0246305418719212	0.00492610837438424	0.0935960591133005	0.146909334444937	0.0246305418719212	0.0394088669950739	0.0222868134226879
OP50	OP50	CR266	DA1880	DA1880	0.3	1	10.0001	10.0002	10.0002	0.173927144653997	0.220532196002365	0.212692188342659	0.19642423550049	0.19642423550049	0.228448275862069	0.28448275862069	0.21551724137931	0.172413793103448	0.0991379310344828	0.0689655172413793	0.0905172413793103	0.0689655172413793	0.0560344827586207	0.0387931034482759	0.0991379310344828	0.107758620689655	0.0991379310344828	0.0905172413793103	0.0431034482758621
OP50	OP50	CR266	DA1880	DA1880	1	1	1.0001	1.0002	1.0002	0.372512773122263	0.372512773122263	0.113185235541145	0.0708946091071643	0.0708946091071643	0.31063829787234	0.340425531914894	0.208510638297872	0.0936170212765957	0.0468085106382979	0.0680851063829787	0.0893617021276596	0.059380452225395	0.0340425531914894	0.0212765957446809	0.102127659574468	0.0880649825735868	0.0893845511717187	0.0340425531914894	0.025531914893617
OP50	OP50	DA1880	CR266	DA1880	0.03	0.1	0.3002	1.0001	1.0002	0.110391511508067	0.383886410012138	0.0445345364476774	0.283570537954745	0.177617004077372	0.0481927710843374	0.289156626506024	0.0602409638554217	0.413654618473896	0.188755020080321	0.0240963855421687	0.0923694779116466	0.0281124497991968	0.072289156626506	0.0441767068273092	0.0553035201735274	0.100401606425703	0.0401606425702811	0.0883534136546185	0.0642570281124498
