# Supplementary material for: Caenorhabditis elegans foraging patterns follow a simple rule of thumb
Source: Commun Biol. 2023 Aug 14;6:841. doi: 10.1038/s42003-023-05220-3 (PMC10425387; doi:10.1038/s42003-023-05220-3)
Supplement: Supplementary file 4 — Supplementary Data 1 [file 42003_2023_5220_MOESM4_ESM.zip › data_for_foraging_paper/data_figure5d.csv]

fraction_DA1885_1	fraction_DA1885_2	fraction_DA1885_3	fraction_DA1885_4	fraction_DA1885_5	n_worms_1	n_worms_2	n_worms_3	n_worms_4	n_worms_5	errorbar_minus_1	errorbar_minus_2	errorbar_minus_3	errorbar_minus_4	errorbar_minus_5	errorbar_plus_1	errorbar_plus_2	errorbar_plus_3	errorbar_plus_4	errorbar_plus_5
0	0.125	0.25	0.5	1	4	330	326	501	471	2	42	44	67	69	5	50.5275322683005	48.6566654673808	70.402861571123	73
