# Supplementary material for: Caenorhabditis elegans foraging patterns follow a simple rule of thumb
Source: Commun Biol. 2023 Aug 14;6:841. doi: 10.1038/s42003-023-05220-3 (PMC10425387; doi:10.1038/s42003-023-05220-3)
Supplement: Supplementary file 4 — Supplementary Data 1 [file 42003_2023_5220_MOESM4_ESM.zip › data_for_foraging_paper/parseinputs.m]

% APE Apr 17, 2017

for c=1:2:length(varargin)
    eval([varargin{c} '=varargin{c+1};'])
end
