# Supplementary material for: Caenorhabditis elegans foraging patterns follow a simple rule of thumb
Source: Commun Biol. 2023 Aug 14;6:841. doi: 10.1038/s42003-023-05220-3 (PMC10425387; doi:10.1038/s42003-023-05220-3)
Supplement: Supplementary file 4 — Supplementary Data 1 [file 42003_2023_5220_MOESM4_ESM.zip › data_for_foraging_paper/read_and_execute_me.m]

%% Data analysis and figures for the paper "A taste for numbers: Caenorhabditis elegans foraging follows a simple rule of thumb"

% This script generates all the figures for the paper "A taste for numbers:
% Caenorhabditis elegans foraging follows a simple rule of thumb",
% by Gabriel Madirolas, Alid Al-Asmar, Lydia Gaouar, Leslie Marie-Louise,
% Andrea Garza-Enriquez, Mikail Khona, Martina Dal Bello, Christoph Ratzke,
% Jeff Gore, Alfonso P?rez-Escudero.
%
% To execute it, press F5 on Matlab 2019a, and it will generate all the
% figures of the paper. In most cases, executing individual cells will also
% work to generate individual figures (once the first two cells have been
% executed), but note that some of the cells use variables defined in
% previous cells, and may not work properly if executed on their own.
%
% This is our original analysis software, with little cleanup or edition,
% released for the sake of transparency. If you have any questions, you can
% write to alfonso.perez.escudero@gmail.com
%
% The dataset is organized as follows:
%
% *******
% expList
% *******
% expList contains the basic information about each experiment. This list
% contains most of the experiments performed in our lab during the period
% in which the paper was prepared, so not all of them are relevant for this
% paper. The relevant experiments are those with indices 2, 5, 24, 25, 26,
% 27, 28, 29, 30, 31, 32, 33, 34, 35, 38, 39, 40, 41, 42, 43, 44, 45, 46,
% 47, 50, 53.
% Each row corresponds to one experiment, and the columns contain the
% following information:
% - indExp: Index of the experiment.
% - numDate: Date of the experiment, in Matlab's numeric format.
% - date: Date of the experiment, in string format.
% - sppPresent: List of bacterial species present in the experiment.
% - nCondition: Number of different conditions in the experiment.
% - isGood: True or false. If false, the experiment had a major
% experimental issue.
% - OD2CFU_washed: Conversion factor between Optical Density and density in
% Colony Forming Units, calculated by plating after washing the bacteria
% (only for experiments with a single bacterial species).
% - OD2CFU_nonwashed: Conversion factor between Optical Density and density in
% Colony Forming Units, calculated by plating before washing the bacteria
% (only for experiments with a single bacterial species).
% - reasonRemoval: Reason why some experiments are excluded.
% - OD2biomass: Conversion factor between Optical Density and biomass
% density (only for experiments with a single bacterial species).
%
% ******
% tabRaw
% ******
% tabRaw contains the results from each experiment. It's a cell with 53
% elements, and each element corresponds to one of the experiments
% described in expList. Each of these elements is a table. Each row of this
% table corresponds to one experimental plate, and the columns contain the
% following information:
% - indExp: Index of the experiment (equal for all rows, and it matches the
% index of the experiment in expList).
% - date: Date of the experiment.
% - spp: Bacterial species in each patch.
% - quality: Density of the bacteria in each patch (OD of the drop).
% - sizePatch: Size of each patch (volume, in microliters, of the drop).
% - nWorm: Number of worms found in each patch.
% - nWormOut: Number of worms found outside the food patches.
% - sppPresent: Species present in the plate.
%
% These results have already been pre-processed in two ways: First, all
% plates with more than 20 worms have been removed. Second, the food
% patches have been sorted in ascending order of density (therefore, plates
% with the same densities but different relative positions of the food
% patches appear identical in this table).

pwd

%% Load data
clear all
load Cuaderno20220613T123758 % Errorbars for the OD2CFU conversion
data_OD2CFU = data;
clear data
load Cuaderno20230218T131500_clean % Most of the data
indSigmoidOP50 = 2;
indSigmoidDA837 = 5;
indSigmoidsLydia = 24:35; % Semi-rough sigmoids
indSigmoidsAlid = [38 39 41 44 45 46]; % Alid's sigmoids
indMixtures = [40 42 43 47];
indMixedEnvironments = 50;
global funSigmoid
th = 4; % This determines the threshold for D0, which is the point at which the number of worms becomes (th+1)-fold higher than the low-density baseline
funSigmoid = @(D,pars) sqrt(pars(1))*(1+th*(D/pars(3)).^pars(2))./(pars(1)+th*(D/pars(3)).^pars(2)); % New fantastic sigmoid, centered in the middle and with 5-fold as cutting point for D0
load Cuaderno20220614T184052 % Biomass data
load Cuaderno20220910T103217 % Heavy calculations from this notebook
% Add biomass measurements to expList
expList.OD2biomass = NaN(size(expList, 1), 1);
for iExp = 1:size(expList)
    if expList.sppPresent(iExp, 2) == categorical({'none'})
        try
            expList.OD2biomass(iExp) = table2array(OD2biomass(categorical(OD2biomass.spp) == expList.sppPresent(iExp, 1), 'OD2biomass'));
        catch
            % This will happen for mixtures, buffer, etc.
        end
    end % If single-species experiment
end % iExp
radiusPatch = 11.2/2; % Average radius of our food patches, in mm. From https://docs.google.com/spreadsheets/d/1P2trmGDgB-ARiffnzftZdZwDw3st48rCAZdY39d1nb8/edit#gid=0
areaPatch = pi*radiusPatch^2; 
volumePatch = 40*10^-6; % Volume of the drops to create food patches, in liters

%% Common parameters
widthFigOneColumn = 10;
widthFigOneFiveColumn = 15;
widthFigTwoColumn = 20;
% lettersPanels = 'ABCDEFGHI';
lettersPanels = 'abcdefghi';
spp = string(expList.sppPresent(indSigmoidsLydia, 1));
nSpp = length(spp);
color = lines(nSpp);
marker = ('ooooooosssss')';
sizeMarker = [repmat(8, [7 1]) ; repmat(10, [5 1])]*.8;
styleLineSpp = table(color, marker, sizeMarker, 'RowNames', spp);
colors_param = [[0,56,68] ; [120,192,224] ; [68,157,209]]/255;
widthLine = 1.5;
sizeFont = 10;
sizeFontLabel = 18;
colorBackgroundEnhanced = [1 1 1];
colorAnnotations = [.3 .3 .3];
widthRangeDensity = 10^6; % Size of the range covered by the density axis when we plot sigmoids. This must be the same for every figure, so that they can be compared fairly

%% Figure 1: Presentation of sigmoid, and sigmoids for all species
% [panelExperiment, ~, alphaPanelExperiment] = imread('.\PresentacionesPapers\20180510_PaperForaging\Figures\panel_experiment.png');
[panelExperiment, ~, alphaPanelExperiment] = imread('.\panel_experiment.png');
% panelExperiment = permute(panelExperiment, [2 1 3]);
% alphaPanelExperiment = permute(alphaPanelExperiment, [2 1 3]);
% Sizing parameters
factorScaleFig = 1;
widthFig = widthFigTwoColumn*factorScaleFig;
marginLeft = 1.6*factorScaleFig;
marginRight = .5*factorScaleFig;
marginTop = .2*factorScaleFig;
marginForTitles = 1;
marginBottom = 1.7*factorScaleFig;
sepHoriz1 = 1.4*factorScaleFig;
sepHoriz2 = .3*factorScaleFig;
sepVert1 = 1.5*factorScaleFig;
sepVert2 = .3*factorScaleFig;
% sepHoriz = [2 0 0 .2];
% sepVert = [.2 .2 2 2]*factorScaleFig;
% marginLeft = 1*factorScaleFig;
% marginRight = .2*factorScaleFig;
% marginTop = .2*factorScaleFig;
widthSquare = (widthFig - marginLeft - marginRight - sepHoriz1 - sepHoriz2)/3;
% widthDrawing = widthSquare*size(panelExperiment, 2)/size(panelExperiment, 1);
factorMarginDrawing = .3;
widthDrawing = widthSquare + (1 - factorMarginDrawing)*marginLeft;
heightDrawing = widthDrawing*size(panelExperiment, 1)/size(panelExperiment, 2);
% widthRectangle = widthSquare + (sepHoriz2 - sepHoriz1)/2;
heightRectangle = (2*widthSquare + sepVert1 + marginForTitles - sepVert1 - sepVert2 - heightDrawing)/2;
widthPanel = [widthDrawing widthSquare*[1 1 1 1 1 1]];
heightPanel = [heightDrawing heightRectangle*[1 1] widthSquare*[1 1 1 1]];
heightLegend = 2*factorScaleFig;
heightFig = marginBottom + marginTop + sepVert1 + sepVert2 + sum(heightPanel(1:3)) + heightLegend;
DZero = 10^-3.8;

hFig = figure('Units', 'centimeters', 'Position', [10 2 widthFig heightFig], 'Color', 'w');
yPanel = heightFig - marginTop - heightPanel(1);


% A - Scheme of the setup
iPanel = 1;
xPanel = marginLeft*factorMarginDrawing;
% yPanel = yPanel - sepVert(iPanel) - heightPanel(1);
hAxes(iPanel) = axes('Units', 'centimeters', 'Position', [xPanel yPanel widthPanel(iPanel) heightPanel(iPanel)]);
image(panelExperiment, 'alphadata', alphaPanelExperiment)
set(gca, 'Visible', 'off')
% annotation('textbox', 'String', lettersPanels(iPanel), 'Units', 'centimeters', 'Position', [0 yPanel+heightPanel(iPanel)-.1+.5*factorScaleFig .1 .1], 'LineStyle', 'none', 'HorizontalAlignment', 'left', 'VerticalAlignment', 'top', 'FontSize', sizeFontLabel, 'FontWeight', 'bold')
annotation('textbox', 'String', lettersPanels(iPanel), 'Units', 'centimeters', 'Position', [xPanel - 1.5*factorScaleFig + (1 - factorMarginDrawing)*marginLeft yPanel+heightPanel(iPanel)-.1+.3*factorScaleFig .1 .1], 'LineStyle', 'none', 'HorizontalAlignment', 'left', 'VerticalAlignment', 'top', 'FontSize', sizeFontLabel, 'FontWeight', 'bold')

% B - Sigmoid for OP50
iPanel = iPanel + 1;
xPanel = marginLeft;
yPanel = yPanel - sepVert2 - heightPanel(iPanel);
% xPanel = xPanel + widthPanel(iPanel - 1) + sepHoriz1;
hAxes(iPanel) = axes('Units', 'centimeters', 'Position', [xPanel yPanel widthPanel(iPanel) heightPanel(iPanel)]);
tabAvg = tabRaw2tabAvg(tabRaw{indSigmoidOP50});
disp('For table with amount of data:')
fprintf('Figure 1b\tOP50\t%g\t%g\t%g\n', mean(tabAvg.nData), min(tabAvg.nData), max(tabAvg.nData))
% OD2masspermm = expList.OD2biomass(indSigmoidOP50)*volumePatch*10^6/areaPatch; % Conversion factor from OD to biomass per unit surface, in micrograms per mm^2
OD2masspermm = 1; % So that we use OD
% tabAvg = tabAvg(1:end-1, :); % Remove the 2-patch strong-dilution control
[tabRenorm,parSigmoid] = renormalizeTableSigmoid(tabAvg);
tabRenorm.quality(tabRenorm.quality == 0) = DZero;
% errorbar(tabRenorm.quality',tabRenorm.centralValue',tabRenorm.errorBar(:,:,1)',tabRenorm.errorBar(:,:,2)', styleLineSpp{'OP50', 'marker'}, 'MarkerSize', styleLineSpp{'OP50', 'sizeMarker'}*factorScaleFig, 'Color', styleLineSpp{'OP50', 'color'}, 'LineWidth', widthLine*factorScaleFig)
colorLinesNow = parula(size(tabRenorm, 1) + 1);
[~, order] = sort(max(tabAvg.quality(1:end-1, :), [], 2));
order(end + 1) = size(tabAvg, 1);
spp = 'OP50';
for iCondition = 1:size(tabRenorm, 1)
    errorbar(tabRenorm.quality(order(iCondition), :)*OD2masspermm*(.9+rand*.2), tabRenorm.centralValue(order(iCondition), :), ...
        tabRenorm.errorBar(order(iCondition), :, 1)',tabRenorm.errorBar(order(iCondition), :, 2)', ...
        styleLineSpp{spp, 'marker'}, 'MarkerSize', styleLineSpp{spp, 'sizeMarker'}*factorScaleFig, 'Color', styleLineSpp{spp, 'color'}, 'LineWidth', widthLine*factorScaleFig)
%         '.', 'MarkerSize', 12*factorScaleFig, 'Color', colorLinesNow(1, :), 'LineWidth', widthLine*factorScaleFig)
    hold on    
end
hold on
D = 10.^(log10(DZero):.1:2);
plot(D*OD2masspermm, funSigmoid(D, parSigmoid), 'k', 'LineWidth', widthLine)
% [~, order] = sort(max(tabAvg.quality(1:end-1, :), [], 2));
% order(end + 1) = size(tabAvg, 1);
% for iCondition = 1:size(tabAvg, 1)
%     plot(tabRenorm.quality(order(iCondition), :), 10.^(1.3 + iCondition*.1)*ones(1, size(tabAvg.quality, 2)), '.', 'MarkerSize', 12*factorScaleFig)
% end % iCondition
yLimSigmoidLog = [-1.5 1.5];
xLimOD = 10.^[-4 .8];
axis([xLimOD*OD2masspermm 10.^yLimSigmoidLog]) % + [0 diff(yLimSigmoidLog)*2/5]])
annotation('rectangle', 'Units', 'centimeters', 'Position', [xPanel + widthPanel(iPanel)*.08 yPanel-heightPanel(iPanel)*.05 widthPanel(iPanel)*.03 heightPanel(iPanel)*1.1], 'FaceColor', 'w', 'LineStyle', 'none')
xTick = [DZero*OD2masspermm 10.^(-3:1)];
xTickLabel = arrayfun(@(x) num2str(x), xTick, 'UniformOutput', false);
xTickLabel{1} = '0';
set(gca, 'XScale', 'log', 'YScale', 'log', 'XTick', xTick, 'XTickLabel', xTickLabel, 'YTick', 10.^(-1:3), 'YTickLabel', {'0.1' '1' '10' '100' '1000'}, 'FontSize', sizeFont, 'Box', 'on')
ylabel(sprintf('Relative\nnumber of worms'), 'FontSize', sizeFont)
% xlabel('Bacterial density, \itD\rm (\mug/mm^2)', 'FontSize', sizeFont)
xlabel('Bacterial density, \itD\rm (OD)', 'FontSize', sizeFont)
% annotation('textbox', 'String', lettersPanels(iPanel), 'Units', 'centimeters', 'Position', [0 yPanel+heightPanel(iPanel)-.1+.5*factorScaleFig .1 .1], 'LineStyle', 'none', 'HorizontalAlignment', 'left', 'VerticalAlignment', 'top', 'FontSize', sizeFontLabel, 'FontWeight', 'bold')
annotation('textbox', 'String', lettersPanels(iPanel), 'Units', 'centimeters', 'Position', [xPanel - 1.5*factorScaleFig yPanel+heightPanel(iPanel)-.1+.1*factorScaleFig .1 .1], 'LineStyle', 'none', 'HorizontalAlignment', 'left', 'VerticalAlignment', 'top', 'FontSize', sizeFontLabel, 'FontWeight', 'bold')
% Save table for supplement
if false
    var_spp = tabRenorm.spp;
    var_OD = tabRenorm.quality;
    var_n_worm_relative = tabRenorm.centralValue;
    var_confidence_interval_min = tabRenorm.confInterval(:, :, 1);
    var_confidence_interval_max = tabRenorm.confInterval(:, :, 2);
    var_n_data = tabRenorm.nData;
    var_factor_normalization = tabRenorm.factorRenormalization;
    tab_to_save = table(var_spp, var_OD, var_n_worm_relative, var_confidence_interval_min, var_confidence_interval_max, var_n_data, var_factor_normalization);
    for name = tab_to_save.Properties.VariableNames
        tab_to_save = renamevars(tab_to_save, name{1}, name{1}(5:end));
    end
    writetable(tab_to_save, 'data_figure1b.csv')
end

% C - Explain sigmoid
iPanel = iPanel + 1;
% xPanel = xPanel + widthPanel(iPanel - 1) + sepHoriz1;
yPanel = yPanel - sepVert1 - heightPanel(iPanel);
hAxes(iPanel) = axes('Units', 'centimeters', 'Position', [xPanel yPanel widthPanel(iPanel) heightPanel(iPanel)]);
tabAvg = tabRaw2tabAvg(tabRaw{indSigmoidOP50});
% tabAvg = tabAvg(1:end-1, :); % Remove the 2-patch strong-dilution control
D = 10.^(log10(DZero):.1:2);
hold on
plot([parSigmoid(3)*[1 1]]*OD2masspermm, [5/sqrt(parSigmoid(1)) 10^-3], 'k--', 'LineWidth', 1*factorScaleFig, 'Color', colorAnnotations)
% plot(10.^[-5 5]*OD2masspermm, sqrt(parSigmoid(1))*[1 1], 'k--', 'LineWidth', 1*factorScaleFig)
plot(10.^[-5 5]*OD2masspermm, sqrt(parSigmoid(1))*[1 1], 'k--', 'LineWidth', 1*factorScaleFig, 'Color', colorAnnotations)
% plot(10.^[-5 5]*OD2masspermm, 1/sqrt(parSigmoid(1))*[1 1], 'k--', 'LineWidth', 1*factorScaleFig)
% plot([parSigmoid(3)*(sqrt(parSigmoid(1))/4)^(1/parSigmoid(2)) 10.^5]*OD2masspermm, [1 1], 'k--', 'LineWidth', 1*factorScaleFig)
sidesSlope = 10.^[-1.5 -1.2];
plot(sidesSlope([1 2 2]), funSigmoid(sidesSlope([1 1 2]), parSigmoid), 'Color', colorAnnotations, 'LineWidth', 1.5*factorScaleFig)
text(sidesSlope(2)*1.2, geomean(funSigmoid(sidesSlope([1 2]), parSigmoid)), '\itk', 'FontSize', sizeFont, 'Color', colorAnnotations)
plot(.0002*[1 1], parSigmoid(1).^[-1/2 1/2], 'Color', colorAnnotations, 'LineWidth', 1.5*factorScaleFig)
plot(.0002*10.^[-.1 0 .1], parSigmoid(1).^(1/2)*10.^[-.1 0 -.1], 'Color', colorAnnotations, 'LineWidth', 1.5*factorScaleFig)
plot(.0002*10.^[-.1 0 .1], parSigmoid(1).^(-1/2)*10.^[.1 0 .1], 'Color', colorAnnotations, 'LineWidth', 1.5*factorScaleFig)
text(.0002*1.2, 1, '\itH', 'FontSize', sizeFont, 'Color', colorAnnotations)
text(parSigmoid(3)*1.2, 10^-1.2, '\itD\rm_{attract}', 'FontSize', sizeFont, 'Color', colorAnnotations)
plot(D*OD2masspermm, funSigmoid(D, parSigmoid), 'k', 'LineWidth', widthLine)

axis([xLimOD*OD2masspermm 10.^[yLimSigmoidLog]])
% annotation('rectangle', 'Units', 'centimeters', 'Position', [xPanel + widthPanel(iPanel)*.08 yPanel-heightPanel(iPanel)*.05 widthPanel(iPanel)*.03 heightPanel(iPanel)*.3], 'FaceColor', 'w', 'LineStyle', 'none')
% yTick = [parSigmoid(1)^-(1/2) 5*parSigmoid(1)^-(1/2) 1 parSigmoid(1)^(1/2)];
% yTickLabel = {'1/H', '5/H', '1', 'H'};
yTick = 10.^(-1:3);
yTickLabel = {'0.1' '1' '10' '100' '1000'};
xTick = 10.^(-3:1);
xTickLabel = arrayfun(@(x) num2str(x), xTick, 'UniformOutput', false);
set(gca, 'XScale', 'log', 'YScale', 'log', 'XTick', xTick, 'XTickLabel', xTickLabel, 'YTick', yTick, 'YTickLabel', yTickLabel, 'FontSize', sizeFont, 'Box', 'on')
ylabel(sprintf('Relative\nnumber of worms'), 'FontSize', sizeFont)
% xlabel('Bacterial density, \itD\rm (\mug/mm^2)', 'FontSize', sizeFont)
xlabel('Bacterial density, \itD\rm (OD)', 'FontSize', sizeFont)
% text(10^-3.8, 10^1, '$\frac{N}{N_\mathrm{ref}} = H\frac{1+4(D/D_0)^k}{H^2+4(D/D_0)^k}$', 'interpreter', 'latex', 'FontSize', sizeFont*1.2)
% annotation('textbox', 'String', lettersPanels(iPanel), 'Units', 'centimeters', 'Position', [0 yPanel+heightPanel(iPanel)-.1+.5*factorScaleFig .1 .1], 'LineStyle', 'none', 'HorizontalAlignment', 'left', 'VerticalAlignment', 'top', 'FontSize', sizeFontLabel, 'FontWeight', 'bold')
annotation('textbox', 'String', lettersPanels(iPanel), 'Units', 'centimeters', 'Position', [xPanel - 1.5*factorScaleFig yPanel+heightPanel(iPanel)-.1+.1*factorScaleFig .1 .1], 'LineStyle', 'none', 'HorizontalAlignment', 'left', 'VerticalAlignment', 'top', 'FontSize', sizeFontLabel, 'FontWeight', 'bold')

% Sigmoids for all species
% Heavy calculations
recompute = false;
if recompute
    nSpp = length(indSigmoidsLydia);
    nBoot = 500;
    % Randomizations
    tabBoot = cell(nSpp, nBoot);
    for iSpp = 1:nSpp
        tabBoot(iSpp, :) = bootstrapTable(tabRaw{indSigmoidsLydia(iSpp)}, nBoot);
    end % iSpp
    % Fits
    fitSeparately = array2table(true(1, 3),'VariableNames',{'H' 'k' 'D0'});
    parOpt = NaN(nSpp, nBoot,3);
    for iSpp = nSpp:-1:1
        fprintf('%g,', iSpp)
        for iBoot = nBoot:-1:1
            tabAvg = tabRaw2tabAvg(tabBoot{iSpp, iBoot}); % This already adds the pseudocount
            tabAvg.Properties.VariableNames{'centralValue'} = 'nWorm';
            resultCommonFit(iSpp, iBoot) = FitAndComputeBIC2({tabAvg}, fitSeparately);
            parOpt(iSpp, iBoot, :) = resultCommonFit(iSpp, iBoot).parOpt;
        end % iBoot
    end % iSpp
    resultsHeavy.fig2.C.tabBoot = tabBoot;
    resultsHeavy.fig2.C.resultCommonFit = resultCommonFit;
    resultsHeavy.fig2.C.parOpt = parOpt;
    % Central values
    resultsHeavy.fig2.C.parSigmoidCentral = NaN(nSpp, 3);
    for iSpp = 1:nSpp
        tabAvg = tabRaw2tabAvg(tabRaw{indSigmoidsLydia(iSpp)});
        tabAvg.Properties.VariableNames{'centralValue'} = 'nWorm';
        resultCommonFit = FitAndComputeBIC2({tabAvg}, fitSeparately);
        resultsHeavy.fig2.C.parSigmoidCentral(iSpp, :) = resultCommonFit.parOpt;        
    end % iSpp
    
    nSpp = length(indSigmoidsAlid);
    nBoot = 200;
    % Randomizations
    tabBoot = cell(nSpp, nBoot);
    for iSpp = 1:nSpp
        tabBoot(iSpp, :) = bootstrapTable(tabRaw{indSigmoidsAlid(iSpp)}, nBoot);
    end % iSpp
    % Fits
    fitSeparately = array2table(true(1, 3),'VariableNames',{'H' 'k' 'D0'});
    parOpt = NaN(nSpp, nBoot,3);
    for iSpp = nSpp:-1:1
        fprintf('%g,', iSpp)
        for iBoot = nBoot:-1:1
            tabAvg = tabRaw2tabAvg(tabBoot{iSpp, iBoot}); % This already adds the pseudocount
            tabAvg.Properties.VariableNames{'centralValue'} = 'nWorm';
            resultCommonFit(iSpp, iBoot) = FitAndComputeBIC2({tabAvg}, fitSeparately);
            parOpt(iSpp, iBoot, :) = resultCommonFit(iSpp, iBoot).parOpt;
        end % iBoot
    end % iSpp
    resultsHeavy.bootAlid.tabBoot = tabBoot;
    resultsHeavy.bootAlid.resultCommonFit = resultCommonFit;
    resultsHeavy.bootAlid.parOpt = parOpt;
    % Central values
    resultsHeavy.bootAlid.parSigmoidCentral = NaN(nSpp, 3);
    for iSpp = 1:nSpp
        tabAvg = tabRaw2tabAvg(tabRaw{indSigmoidsAlid(iSpp)});
        tabAvg.Properties.VariableNames{'centralValue'} = 'nWorm';
        resultCommonFit = FitAndComputeBIC2({tabAvg}, fitSeparately);
        resultsHeavy.bootAlid.parSigmoidCentral(iSpp, :) = resultCommonFit.parOpt;        
    end % iSpp
    save(getScriptName, 'resultsHeavy')
end % if recompute
% DZero = 10^-5.3; % Fof density in biomass
DZero = 10^-4.6; % Fof density in OD

% D - Sigmoids for all species
iPanel = iPanel + 1;
xPanel = xPanel + sepHoriz1 + widthPanel(iPanel - 1);
yPanel = heightFig - marginTop - marginForTitles - heightPanel(iPanel);
% yPanel = yPanel - sepVert(iPanel) - heightPanel(iPanel);
hAxes(iPanel) = axes('Units', 'centimeters', 'Position', [xPanel yPanel widthPanel(iPanel) heightPanel(iPanel)]);
nSpp = length(indSigmoidsLydia);
parSigmoid = NaN(nSpp, 3);
tabAvg = cell(1, nSpp);
tabToCount = tabAvg;
tabRenorm = tabAvg;
clear stringLegend hForLegend
nPlateCount = [];
nWormCount = [];
tab_to_save = [];
for iSpp = 1:length(tabAvg)
    tabAvg{iSpp} = tabRaw2tabAvg(tabRaw{indSigmoidsLydia(iSpp)});    
    tabToCount{iSpp} = tabRaw2tabAvg(tabRaw{indSigmoidsLydia(iSpp)}, 'funToCompute', @(nWormInPatch,nWormOut) sum(sum(nWormInPatch, 2) + nWormOut));
    nPlateCount = [nPlateCount tabToCount{iSpp}.nData];
    nWormCount = [nWormCount tabToCount{iSpp}.centralValue];
    spp = char(expList.sppPresent(indSigmoidsLydia(iSpp), 1));    
    fprintf('Figure 1d-g\t%s\t%g\t%g\t%g\n', spp, mean(tabAvg{iSpp}.nData), min(tabAvg{iSpp}.nData), max(tabAvg{iSpp}.nData))
    stringLegend{iSpp} = code_spp2name_spp.(spp);
    indParen = find(stringLegend{iSpp} == '(');
    if ~isempty(indParen)
        stringLegend{iSpp} = stringLegend{iSpp}(1:indParen - 1); % To eliminate strain name when present
    end
    stringLegend{iSpp} = ['\it' stringLegend{iSpp} '\rm (' spp ')'];
%     OD2masspermm = expList.OD2biomass(indSigmoidsLydia(iSpp))*volumePatch*10^6/areaPatch; % Conversion factor from OD to biomass per unit surface, in micrograms per mm^2
    OD2masspermm = 1; % To keep density in OD
    % tabAvg = tabAvg(1:end-1, :); % Remove the 2-patch strong-dilution control
    [tabRenorm{iSpp},parSigmoid(iSpp, :)] = renormalizeTableSigmoid(tabAvg{iSpp});
    qualityBiomass = tabRenorm{iSpp}.quality*OD2masspermm;
    qualityBiomass(qualityBiomass == 0) = DZero;    
%     errorbar(tabRenorm.quality',tabRenorm.centralValue',tabRenorm.errorBar(:,:,1)',tabRenorm.errorBar(:,:,2)', styleLineSpp{spp, 'marker'}, 'MarkerSize', styleLineSpp{spp, 'sizeMarker'}*factorScaleFig, 'Color', styleLineSpp{spp, 'color'}, 'LineWidth', widthLine*factorScaleFig)
    hNow = plot(qualityBiomass',tabRenorm{iSpp}.centralValue', styleLineSpp{spp, 'marker'}, 'MarkerSize', styleLineSpp{spp, 'sizeMarker'}*factorScaleFig, 'Color', styleLineSpp{spp, 'color'}, 'LineWidth', widthLine*factorScaleFig);
    tab_to_save = [tab_to_save ; tabRenorm{iSpp}];
    hForLegend(iSpp) = hNow(1);
    hold on
    D = 10.^(log10(DZero):.1:2);
    plot(D, funSigmoid(D/OD2masspermm, parSigmoid(iSpp, :)), 'LineWidth', widthLine, 'Color', styleLineSpp{spp, 'color'})
end % iSpp
tabRenorm_all = tabRenorm;
disp([num2str(mean(nPlateCount(:))) ' +- ' num2str(std(nPlateCount(:))) ' plates per condition (mean +- sd)'])
disp([num2str(mean(nWormCount(:))) ' +- ' num2str(std(nWormCount(:))) ' worms per condition (mean +- sd)'])
initials = cellfun(@(x) x(4), stringLegend);
[~, orderSpp] = sort(initials); % I sort them in alphabetical order for the legend
hForLegend = hForLegend(orderSpp);
stringLegend = stringLegend(orderSpp);
hLegend = legend(hForLegend, stringLegend, 'Location', 'NorthWest', 'FontSize', sizeFont);
set(hLegend, 'Units', 'centimeters', 'Position', [0 0 widthFig heightLegend], 'fontSize', sizeFont, 'Box', 'off')
hLegend.NumColumns = 3;
hLegend.ItemTokenSize(1) = 15;

% axis([10.^-5.5*[1 widthRangeDensity] 10.^[-1.5 1.5]]) % For density in biomass
axis([10.^-4.8*[1 widthRangeDensity] 10.^[-1.5 1.5]]) % For density in OD
annotation('rectangle', 'Units', 'centimeters', 'Position', [xPanel + widthPanel(iPanel)*.07 yPanel-heightPanel(iPanel)*.05 widthPanel(iPanel)*.03 heightPanel(iPanel)*.3], 'FaceColor', 'w', 'LineStyle', 'none')
annotation('rectangle', 'Units', 'centimeters', 'Position', [xPanel + widthPanel(iPanel)*.07 yPanel+heightPanel(iPanel)*.98 widthPanel(iPanel)*.03 heightPanel(iPanel)*.04], 'FaceColor', 'w', 'LineStyle', 'none')
xTick = [DZero 10.^(floor(log10(DZero))+2:1:3)];
xTickLabel = [{'0'} arrayfun(@(x) num2str(x), xTick(2:end), 'UniformOutput', false)];
yTick = 10.^(-3:3);
yTickLabel = arrayfun(@(x) num2str(x), yTick, 'UniformOutput', false);
set(gca, 'XScale', 'log', 'YScale', 'log', 'XTick', xTick, 'XTickLabel', xTickLabel, 'YTick', yTick, 'YTickLabel', yTickLabel, 'FontSize', sizeFont)
ylabel(sprintf('Relative number of worms'), 'FontSize', sizeFont)
% xlabel('Bacterial density, \itD\rm (\mug/mm^2)', 'FontSize', sizeFont)
xlabel('Bacterial density, \itD\rm (OD)', 'FontSize', sizeFont)
% title(sprintf('Rule with 4 dimensions\n(\\itD, D\\rm\\bf_{attract}, \\itH, k)'))
annotation('textbox', 'String', lettersPanels(iPanel), 'Units', 'centimeters', 'Position', [xPanel + .1*factorScaleFig yPanel+heightPanel(iPanel)-.1+.1*factorScaleFig .1 .1], 'LineStyle', 'none', 'HorizontalAlignment', 'left', 'VerticalAlignment', 'top', 'FontSize', sizeFontLabel, 'FontWeight', 'bold')

% Save table for supplement
if false
    var_spp = tab_to_save.spp;
    var_OD = tab_to_save.quality;
    var_n_worm_relative = tab_to_save.centralValue;
    var_confidence_interval_min = tab_to_save.confInterval(:, :, 1);
    var_confidence_interval_max = tab_to_save.confInterval(:, :, 2);
    var_n_data = tab_to_save.nData;
    var_factor_normalization = tab_to_save.factorRenormalization;
    tab_to_save = table(var_spp, var_OD, var_n_worm_relative, var_confidence_interval_min, var_confidence_interval_max, var_n_data, var_factor_normalization);
    for name = tab_to_save.Properties.VariableNames
        tab_to_save = renamevars(tab_to_save, name{1}, name{1}(5:end));
    end
    writetable(tab_to_save, 'data_figure1d.csv')
end

% E - Predicted vs real for separate fits
iPanel = iPanel + 1;
% xPanel = xPanel + sepHoriz(iPanel) + widthPanel(iPanel);
yPanel = yPanel - sepVert1 - heightPanel(iPanel);
hAxes(iPanel) = axes('Units', 'centimeters', 'Position', [xPanel yPanel widthPanel(iPanel) heightPanel(iPanel)]);
alphaErrorbar = .5;
p_acum = [];
tab_to_save = [];
for iSpp = 1:length(indSigmoidsLydia)
    spp = char(expList.sppPresent(indSigmoidsLydia(iSpp), 1));
    % Predict probability for each experiment
    p_predict = funSigmoid(tabAvg{iSpp}.quality, parSigmoid(iSpp, :));
    p_predict = p_predict./sum(p_predict, 2);
    nWormTotal = sum(tabAvg{iSpp}.centralValue, 2);
    p_exp = tabAvg{iSpp}.centralValue./nWormTotal;
    errorbar_minus = tabAvg{iSpp}.errorBar(:,:,1)./nWormTotal;
    errorbar_plus = tabAvg{iSpp}.errorBar(:,:,2)./nWormTotal;
    hErrorbar = errorbar(p_predict, p_exp, errorbar_minus, errorbar_plus, styleLineSpp{spp, 'marker'}, 'MarkerSize', styleLineSpp{spp, 'sizeMarker'}*factorScaleFig, 'Color', alphaErrorbar*styleLineSpp{spp, 'color'} + (1-alphaErrorbar), 'LineWidth', 1*factorScaleFig);
    uistack(hErrorbar, 'bottom')
    tab_to_save = [tab_to_save ; [table(tabAvg{iSpp}.spp, tabAvg{iSpp}.quality) table(p_predict, p_exp, errorbar_minus, errorbar_plus)]];
    plot(p_predict(:), p_exp(:), styleLineSpp{spp, 'marker'}, 'MarkerSize', styleLineSpp{spp, 'sizeMarker'}*factorScaleFig, 'Color', styleLineSpp{spp, 'color'}, 'LineWidth', widthLine*factorScaleFig)
    p_acum = [p_acum ; [p_predict(:) p_exp(:)]];
    %     % Predict relative number of worms
    %     p_predict = funSigmoid(tabAvg{iSpp}.quality, parSigmoid(iSpp, :));
    %     hErrorbar = errorbar(p_predict, tabRenorm{iSpp}.centralValue,tabRenorm{iSpp}.errorBar(:,:,1),tabRenorm{iSpp}.errorBar(:,:,2), styleLineSpp{spp, 'marker'}, 'MarkerSize', styleLineSpp{spp, 'sizeMarker'}*factorScaleFig, 'Color', alphaErrorbar*styleLineSpp{spp, 'color'} + (1-alphaErrorbar), 'LineWidth', 1*factorScaleFig);
    %     uistack(hErrorbar, 'bottom')
    %     plot(p_predict(:), tabRenorm{iSpp}.centralValue(:), styleLineSpp{spp, 'marker'}, 'MarkerSize', styleLineSpp{spp, 'sizeMarker'}*factorScaleFig, 'Color', styleLineSpp{spp, 'color'}, 'LineWidth', widthLine*factorScaleFig)
    hold on
end % iSpp
Rsquared = 1 - sum((p_acum(:,2) - p_acum(:,1)).^2)/sum((p_acum(:,2) - mean(p_acum(:,2))).^2); % In linear scale
% Rsquared = 1 - sum((log10(p_acum(:,2))-log10(p_acum(:,1))).^2)/sum((log10(p_acum(:,2)) - mean(log10(p_acum(:,2)))).^2) % In log scale
plot([10^-3 1], [10^-3 1], 'k')
% axis(10.^[-2.8 0 -2.8 0])
axis([0 1 0 1])
text(.6, .1, ['\itR\rm^2 = ' num2str(round(Rsquared, 2))], 'FontSize', sizeFont)
set(gca, 'FontSize', sizeFont)
% set(gca, 'XScale', 'log', 'YScale', 'log')
% axis(10.^[-2 2 -2 2])
% xTick = 10.^(-3:3);
% xTickLabel = arrayfun(@(x) num2str(x), xTick, 'UniformOutput', false);
% yTick = 10.^(-3:3);
% yTickLabel = arrayfun(@(x) num2str(x), yTick, 'UniformOutput', false);
% set(gca, 'XScale', 'log', 'YScale', 'log', 'XTick', xTick, 'XTickLabel', xTickLabel, 'YTick', yTick, 'YTickLabel', yTickLabel, 'FontSize', sizeFont)
ylabel(('Measured proportion of worms'), 'FontSize', sizeFont)
xlabel('Predicted proportion of worms', 'FontSize', sizeFont)
annotation('textbox', 'String', lettersPanels(iPanel), 'Units', 'centimeters', 'Position', [xPanel + .1*factorScaleFig yPanel+heightPanel(iPanel)-.1+.1*factorScaleFig .1 .1], 'LineStyle', 'none', 'HorizontalAlignment', 'left', 'VerticalAlignment', 'top', 'FontSize', sizeFontLabel, 'FontWeight', 'bold')
% Save table for supplement
if false
    tab_to_save = renamevars(tab_to_save, 'Var1', 'spp');    
    tab_to_save = renamevars(tab_to_save, 'Var2', 'OD');  
    writetable(tab_to_save, 'data_figure1e.csv')
end

% F - Sigmoids aligned by D0
iPanel = iPanel + 1;
xPanel = xPanel + sepHoriz2 + widthPanel(iPanel - 1);
yPanel = heightFig - marginTop - marginForTitles - heightPanel(iPanel);
% xPanel = sepHoriz(1);
% yPanel = yPanel - sepVert(iPanel) - heightPanel(iPanel);
hAxes(iPanel) = axes('Units', 'centimeters', 'Position', [xPanel yPanel widthPanel(iPanel) heightPanel(iPanel)]);
alphaLines = .5;
tabAvgForFit = tabAvg;
tab_to_save = [];
for iSpp = 1:length(indSigmoidsLydia)    
    spp = char(expList.sppPresent(indSigmoidsLydia(iSpp), 1));
%     errorbar(tabRenorm.quality',tabRenorm.centralValue',tabRenorm.errorBar(:,:,1)',tabRenorm.errorBar(:,:,2)', styleLineSpp{spp, 'marker'}, 'MarkerSize', styleLineSpp{spp, 'sizeMarker'}*factorScaleFig, 'Color', styleLineSpp{spp, 'color'}, 'LineWidth', widthLine*factorScaleFig)
    plot(tabRenorm{iSpp}.quality'/parSigmoid(iSpp, 3),tabRenorm{iSpp}.centralValue', styleLineSpp{spp, 'marker'}, 'MarkerSize', styleLineSpp{spp, 'sizeMarker'}*factorScaleFig, 'Color', styleLineSpp{spp, 'color'}, 'LineWidth', widthLine*factorScaleFig)
    hold on
    tab_to_save = [tab_to_save ; table(tabRenorm{iSpp}.spp, tabRenorm{iSpp}.quality/parSigmoid(iSpp, 3), tabRenorm{iSpp}.centralValue)];
    D = 10.^(-5:.1:2);
%     hNow = plot(D/parSigmoid(iSpp, 3), funSigmoid(D, parSigmoid(iSpp, :)), 'LineWidth', 1*factorScaleFig, 'Color', styleLineSpp{spp, 'color'}*alphaLines + 1*(1-alphaLines));
%     uistack(hNow, 'bottom')
    tabAvgForFit{iSpp}.Properties.VariableNames{'centralValue'} = 'nWorm';
end % iSpp
fitSeparately = array2table(false(nSpp, 3),'VariableNames',{'H' 'k' 'D0'});
fitSeparately.D0(:) = true;
resultFit = FitAndComputeBIC2(tabAvgForFit, fitSeparately);
resultFit.parOpt
D = 10.^(-4:.01:5);
plot(D, funSigmoid(D, [resultFit.parOpt(1,1:2) 1]), 'k-', 'LineWidth', widthLine*2)
axis([10.^-2.9*[1 widthRangeDensity] 10.^[-1.5 1.5]])
% annotation('rectangle', 'Units', 'centimeters', 'Position', [xPanel + widthPanel(iPanel)*.08 yPanel-heightPanel(iPanel)*.05 widthPanel(iPanel)*.03 heightPanel(iPanel)*1.1], 'FaceColor', 'w', 'LineStyle', 'none')
xTick = 10.^(-3:3);
xTickLabel = arrayfun(@(x) num2str(x), xTick, 'UniformOutput', false);
yTick = 10.^(-3:3);
yTickLabel = arrayfun(@(x) num2str(x), yTick, 'UniformOutput', false);
set(gca, 'XScale', 'log', 'YScale', 'log', 'XTick', xTick, 'XTickLabel', xTickLabel, 'YTick', yTick, 'YTickLabel', [], 'FontSize', sizeFont)
% ylabel(sprintf('Relative\nnumber of worms'), 'FontSize', sizeFont)
xlabel('Effective bacterial density, \itD\rm/\itD\rm_{attract}', 'FontSize', sizeFont)
% title(sprintf('Rule with 1 dimension\n(\\itD/D\\rm\\bf_{attract})'))
annotation('textbox', 'String', lettersPanels(iPanel), 'Units', 'centimeters', 'Position', [xPanel + .1*factorScaleFig yPanel+heightPanel(iPanel)-.1+.1*factorScaleFig .1 .1], 'LineStyle', 'none', 'HorizontalAlignment', 'left', 'VerticalAlignment', 'top', 'FontSize', sizeFontLabel, 'FontWeight', 'bold')

% Save table for supplement
if false
    tab_to_save = renamevars(tab_to_save, 'Var1', 'spp');
    tab_to_save = renamevars(tab_to_save, 'Var2', 'D_effective');
    tab_to_save = renamevars(tab_to_save, 'Var3', 'n_worm_relative');
    writetable(tab_to_save, 'data_figure1f.csv')
end


% G - Predicted vs real for common fit
iPanel = iPanel + 1;
yPanel = yPanel - sepVert1 - heightPanel(iPanel);
hAxes(iPanel) = axes('Units', 'centimeters', 'Position', [xPanel yPanel widthPanel(iPanel) heightPanel(iPanel)]);
alphaErrorbar = .5;
p_acum = [];
tab_to_save = [];
for iSpp = 1:length(indSigmoidsLydia)
    spp = char(expList.sppPresent(indSigmoidsLydia(iSpp), 1));
    % Predict probability for each experiment
    p_predict = funSigmoid(tabAvg{iSpp}.quality, resultFit.parOpt(iSpp, :));
    p_predict = p_predict./sum(p_predict, 2);
    nWormTotal = sum(tabAvg{iSpp}.centralValue, 2);
    p_exp = tabAvg{iSpp}.centralValue./nWormTotal;
    errorbar_minus = tabAvg{iSpp}.errorBar(:,:,1)./nWormTotal;
    errorbar_plus = tabAvg{iSpp}.errorBar(:,:,2)./nWormTotal;    
    tab_to_save = [tab_to_save ; [table(tabAvg{iSpp}.spp, tabAvg{iSpp}.quality) table(p_predict, p_exp, errorbar_minus, errorbar_plus)]];
    hErrorbar = errorbar(p_predict, p_exp, errorbar_minus, errorbar_plus, styleLineSpp{spp, 'marker'}, 'MarkerSize', styleLineSpp{spp, 'sizeMarker'}*factorScaleFig, 'Color', alphaErrorbar*styleLineSpp{spp, 'color'} + (1-alphaErrorbar), 'LineWidth', 1*factorScaleFig);
    uistack(hErrorbar, 'bottom')
    plot(p_predict(:), p_exp(:), styleLineSpp{spp, 'marker'}, 'MarkerSize', styleLineSpp{spp, 'sizeMarker'}*factorScaleFig, 'Color', styleLineSpp{spp, 'color'}, 'LineWidth', widthLine*factorScaleFig)
    p_acum = [p_acum ; [p_predict(:) p_exp(:)]];
    %     % Predict relative number of worms
    %     p_predict = funSigmoid(tabAvg{iSpp}.quality, parSigmoid(iSpp, :));
    %     hErrorbar = errorbar(p_predict, tabRenorm{iSpp}.centralValue,tabRenorm{iSpp}.errorBar(:,:,1),tabRenorm{iSpp}.errorBar(:,:,2), styleLineSpp{spp, 'marker'}, 'MarkerSize', styleLineSpp{spp, 'sizeMarker'}*factorScaleFig, 'Color', alphaErrorbar*styleLineSpp{spp, 'color'} + (1-alphaErrorbar), 'LineWidth', 1*factorScaleFig);
    %     uistack(hErrorbar, 'bottom')
    %     plot(p_predict(:), tabRenorm{iSpp}.centralValue(:), styleLineSpp{spp, 'marker'}, 'MarkerSize', styleLineSpp{spp, 'sizeMarker'}*factorScaleFig, 'Color', styleLineSpp{spp, 'color'}, 'LineWidth', widthLine*factorScaleFig)
    hold on
end % iSpp
Rsquared = 1 - sum((p_acum(:,2) - p_acum(:,1)).^2)/sum((p_acum(:,2) - mean(p_acum(:,2))).^2); % In linear scale
% Rsquared = 1 - sum((log10(p_acum(:,2))-log10(p_acum(:,1))).^2)/sum((log10(p_acum(:,2)) - mean(log10(p_acum(:,2)))).^2) % In log scale
plot([10^-3 1], [10^-3 1], 'k')
% axis(10.^[-2.8 0 -2.8 0])
axis([0 1 0 1])
text(.6, .1, ['\itR\rm^2 = ' num2str(round(Rsquared, 2))], 'FontSize', sizeFont)
set(gca, 'FontSize', sizeFont, 'YTickLabel', [])
% set(gca, 'XScale', 'log', 'YScale', 'log')
% axis(10.^[-2 2 -2 2])
% xTick = 10.^(-3:3);
% xTickLabel = arrayfun(@(x) num2str(x), xTick, 'UniformOutput', false);
% yTick = 10.^(-3:3);
% yTickLabel = arrayfun(@(x) num2str(x), yTick, 'UniformOutput', false);
% set(gca, 'XScale', 'log', 'YScale', 'log', 'XTick', xTick, 'XTickLabel', xTickLabel, 'YTick', yTick, 'YTickLabel', yTickLabel, 'FontSize', sizeFont)
% ylabel(('Measured proportion of worms'), 'FontSize', sizeFont)
xlabel('Predicted proportion of worms', 'FontSize', sizeFont)
annotation('textbox', 'String', lettersPanels(iPanel), 'Units', 'centimeters', 'Position', [xPanel + .1*factorScaleFig yPanel+heightPanel(iPanel)-.1+.1*factorScaleFig .1 .1], 'LineStyle', 'none', 'HorizontalAlignment', 'left', 'VerticalAlignment', 'top', 'FontSize', sizeFontLabel, 'FontWeight', 'bold')
% Save table for supplement
if false
    tab_to_save = renamevars(tab_to_save, 'Var1', 'spp');    
    tab_to_save = renamevars(tab_to_save, 'Var2', 'OD');  
    writetable(tab_to_save, 'data_figure1g.csv')
end

% Save
doSave = false;
if doSave
    print(gcf, '..\PresentacionesPapers\20180510_PaperForaging\Figures\Figure1.png', '-dpng', '-r600')
    print(gcf, '..\PresentacionesPapers\20180510_PaperForaging\Figures\Figure1.pdf', '-dpdf', '-r600')
    print(gcf, '..\PresentacionesPapers\20180510_PaperForaging\Figures\Figure1.tif', '-dtiff', '-r600')
end

%% Supplementary figure with validation of normalization
% B - Sigmoid for OP50
factorScaleFig = 1;
figure('Color', 'w')
% iPanel = iPanel + 1;
% xPanel = marginLeft;
% yPanel = yPanel - sepVert2 - heightPanel(iPanel);
% % xPanel = xPanel + widthPanel(iPanel - 1) + sepHoriz1;
% hAxes(iPanel) = axes('Units', 'centimeters', 'Position', [xPanel yPanel widthPanel(iPanel) heightPanel(iPanel)]);
DZero = 10^-3.8;
tabAvg = tabRaw2tabAvg(tabRaw{indSigmoidOP50});
% tabAvg.quality(tabAvg.quality == 0) = DZero;
% OD2masspermm = expList.OD2biomass(indSigmoidOP50)*volumePatch*10^6/areaPatch; % Conversion factor from OD to biomass per unit surface, in micrograms per mm^2
OD2masspermm = 1; % So that we use OD
% tabAvg = tabAvg(1:end-1, :); % Remove the 2-patch strong-dilution control
[~, parSigmoid] = renormalizeTableSigmoid(tabAvg(1:end - 1, :)); % I exclude the last one from the normalization, because it's the one I'm using to test the normalization
[tabRenorm, parSigmoid] = renormalizeTableSigmoid(tabAvg, 'parSigmoid', parSigmoid); % Now I use the same parameters to renormalize all. For the control one, it's just a multiplicative factor.
tabRenorm.quality(tabRenorm.quality == 0) = DZero;
% errorbar(tabRenorm.quality',tabRenorm.centralValue',tabRenorm.errorBar(:,:,1)',tabRenorm.errorBar(:,:,2)', styleLineSpp{'OP50', 'marker'}, 'MarkerSize', styleLineSpp{'OP50', 'sizeMarker'}*factorScaleFig, 'Color', styleLineSpp{'OP50', 'color'}, 'LineWidth', widthLine*factorScaleFig)
colorLinesNow = parula(size(tabRenorm, 1) + 1);
[~, order] = sort(max(tabAvg.quality(1:end-1, :), [], 2));
order(end + 1) = size(tabAvg, 1);
spp = 'OP50';
for iCondition = 1:size(tabRenorm, 1)
    if iCondition < 6
        h_now = errorbar(tabRenorm.quality(order(iCondition), :)*OD2masspermm*(.9+rand*.2), tabRenorm.centralValue(order(iCondition), :), ...
            tabRenorm.errorBar(order(iCondition), :, 1)',tabRenorm.errorBar(order(iCondition), :, 2)', ...
            styleLineSpp{spp, 'marker'}, 'MarkerSize', styleLineSpp{spp, 'sizeMarker'}*factorScaleFig, 'Color', styleLineSpp{spp, 'color'}, 'LineWidth', widthLine*factorScaleFig);
        %         '.', 'MarkerSize', 12*factorScaleFig, 'Color', colorLinesNow(1, :), 'LineWidth', widthLine*factorScaleFig)
        h_forlegend = h_now(1);
    else
        h_now = errorbar(tabRenorm.quality(order(iCondition), :)*OD2masspermm*(.9+rand*.2), tabRenorm.centralValue(order(iCondition), :), ...
            tabRenorm.errorBar(order(iCondition), :, 1)',tabRenorm.errorBar(order(iCondition), :, 2)', ...
            styleLineSpp{spp, 'marker'}, 'MarkerSize', styleLineSpp{spp, 'sizeMarker'}*factorScaleFig, 'Color', [0 0 0], 'LineWidth', widthLine*factorScaleFig);
        h_forlegend(2) = h_now(1);
    end
    hold on
end
% Add the case with a single food patch
tabNow = tabRaw{53}; % Experiment with single patches (Feb 16, 2023)
tabNow = tabNow(tabNow.quality(:, 2) == 0, :); % Remove the data with 4 patches, to leave only the data with single patches
tabNow.nWorm(:, 1) = sum(tabNow.nWorm(:, 1:4), 2); % Accumulate all worms in zero-density patches
tabNow.nWorm(:, 2:4) = [];
tabNow.spp(:, 2:4) = [];
tabNow.quality(:, 2:4) = [];
tabNow.sizePatch(:, 2:4) = [];
tabAvg = tabRaw2tabAvg(tabNow);
tabAvg.centralValue(:, 1) = tabAvg.centralValue(:, 1)/4; % Because it was accumulated from 4 patches
tabAvg.confInterval(:, 1) = tabAvg.confInterval(:, 1)/4; % Because it was accumulated from 4 patches
tabAvg.errorBar(:, 1) = tabAvg.errorBar(:, 1)/4; % Because it was accumulated from 4 patches
[tabRenorm, parSigmoid] = renormalizeTableSigmoid(tabAvg, 'parSigmoid', parSigmoid); % Now I use the same parameters to renormalize all. For the control one, it's just a multiplicative factor.
tabRenorm.quality(tabRenorm.quality == 0) = DZero;
h_now = errorbar(tabRenorm.quality(1, :)*OD2masspermm, tabRenorm.centralValue(1, :), ...
            tabRenorm.errorBar(1, :, 1),tabRenorm.errorBar(1, :, 2), ...
            styleLineSpp{spp, 'marker'}, 'MarkerSize', styleLineSpp{spp, 'sizeMarker'}*factorScaleFig, 'Color', [0 0 1], 'LineWidth', widthLine*factorScaleFig);
h_forlegend(3) = h_now(1);
h_now = errorbar(tabRenorm.quality(2, :)*OD2masspermm, tabRenorm.centralValue(2, :), ...
            tabRenorm.errorBar(2, :, 1),tabRenorm.errorBar(2, :, 2), ...
            styleLineSpp{spp, 'marker'}, 'MarkerSize', styleLineSpp{spp, 'sizeMarker'}*factorScaleFig, 'Color', [.4 .4 1], 'LineWidth', widthLine*factorScaleFig);
h_forlegend(4) = h_now(1);

D = 10.^(log10(DZero):.1:2);
plot(D*OD2masspermm, funSigmoid(D, parSigmoid), 'k', 'LineWidth', widthLine)
% [~, order] = sort(max(tabAvg.quality(1:end-1, :), [], 2));
% order(end + 1) = size(tabAvg, 1);
% for iCondition = 1:size(tabAvg, 1)
%     plot(tabRenorm.quality(order(iCondition), :), 10.^(1.3 + iCondition*.1)*ones(1, size(tabAvg.quality, 2)), '.', 'MarkerSize', 12*factorScaleFig)
% end % iCondition
yLimSigmoidLog = [-1.5 1.5];
xLimOD = 10.^[-4 .8];
axis([xLimOD*OD2masspermm 10.^yLimSigmoidLog]) % + [0 diff(yLimSigmoidLog)*2/5]])
annotation('rectangle', 'Units', 'normalized', 'Position', [.2 0 .02 1], 'FaceColor', 'w', 'LineStyle', 'none')
xTick = [DZero*OD2masspermm 10.^(-3:1)];
xTickLabel = arrayfun(@(x) num2str(x), xTick, 'UniformOutput', false);
xTickLabel{1} = '0';
set(gca, 'XScale', 'log', 'YScale', 'log', 'XTick', xTick, 'XTickLabel', xTickLabel, 'YTick', 10.^(-1:3), 'YTickLabel', {'0.1' '1' '10' '100' '1000'}, 'FontSize', sizeFont, 'Box', 'on')
ylabel(sprintf('Relative\nnumber of worms'), 'FontSize', sizeFont)
% xlabel('Bacterial density, \itD\rm (\mug/mm^2)', 'FontSize', sizeFont)
xlabel('Bacterial density, \itD\rm (OD)', 'FontSize', sizeFont)
legend(h_forlegend, '5 patches', '2 patches', '1 patch', '1 patch', 'Location', 'SouthEast')
% annotation('textbox', 'String', lettersPanels(iPanel), 'Units', 'centimeters', 'Position', [0 yPanel+heightPanel(iPanel)-.1+.5*factorScaleFig .1 .1], 'LineStyle', 'none', 'HorizontalAlignment', 'left', 'VerticalAlignment', 'top', 'FontSize', sizeFontLabel, 'FontWeight', 'bold')
% annotation('textbox', 'String', lettersPanels(iPanel), 'Units', 'centimeters', 'Position', [xPanel - 1.5*factorScaleFig yPanel+heightPanel(iPanel)-.1+.1*factorScaleFig .1 .1], 'LineStyle', 'none', 'HorizontalAlignment', 'left', 'VerticalAlignment', 'top', 'FontSize', sizeFontLabel, 'FontWeight', 'bold')

% Save
doSave = false;
if doSave
    print(gcf, '.\PresentacionesPapers\20180510_PaperForaging\Figures\FigureSupplValidationNormalization.png', '-dpng', '-r600')
    print(gcf, '.\PresentacionesPapers\20180510_PaperForaging\Figures\FigureSupplValidationNormalization.pdf', '-dpdf', '-r600')
    print(gcf, '.\PresentacionesPapers\20180510_PaperForaging\Figures\FigureSupplValidationNormalization.tif', '-dtiff', '-r600')
end

%% Supplementary figure with sigmoids for all species
factorScaleFig = 1;
widthFig = widthFigTwoColumn*factorScaleFig;
margin_left = 1.5*factorScaleFig;
margin_right = .4*factorScaleFig;
margin_top = .7*factorScaleFig;
margin_bottom = 1.2*factorScaleFig;
sep_horiz = .1*factorScaleFig;
sep_vert = 1*factorScaleFig;
n_col = 3;
n_row = 4;
widthPanel = (widthFig - sep_horiz*(n_col - 1) - margin_left - margin_right)/n_col;
heightPanel = widthPanel*.7;
heightFig = heightPanel*n_row + sep_vert*(n_row - 1) + margin_top + margin_bottom;
DZero = 10^-4;

hFig = figure('Units', 'centimeters', 'Position', [10 2 widthFig heightFig], 'Color', 'w');
sppRelevant_string = arrayfun(@(x) char(x), unique(expList.sppPresent(indSigmoidsLydia,1)), 'UniformOutput', false)';
% parSigmoidBoot_sigmoids = parSigmoidBoot(indSigmoids);
% sppRelevant_string = {'Db10' 'DA1880'};
sppRelevant = categorical(sppRelevant_string);
colorList = lines(10);
minYLim = 10^-.5;
nSpp = length(sppRelevant_string);
D = 10.^[-4.5:.1:1.2];
ejes = [D(1) D(end) 10^-2 10^2];
xPanel = margin_left;
yPanel = heightFig - margin_top - heightPanel;
for iSpp = 1:nSpp    
    hAxes(iPanel) = axes('Units', 'centimeters', 'Position', [xPanel yPanel widthPanel heightPanel]);
    indLydiaNow = find(expList.sppPresent(indSigmoidsLydia, 1)' == sppRelevant(iSpp));
%     indExpNow = find(expListSigmoids.isGood' & expListSigmoids.sppPresent(:,1)'==sppRelevant(iSpp));
%     indExpNow = indExpNow(:)';
    iColor = 0;
    strings_legend = cell(1, length(indLydiaNow));
    clear hForLegend
    iColor = iColor + 1;
    tabRawNow = tabRaw{indSigmoidsLydia(indLydiaNow)};
    tabAvg = tabRaw2tabAvg(tabRawNow);
    [tabRenorm,parOptNow] = renormalizeTableSigmoid(tabAvg, 'funSigmoid', funSigmoid, 'parSigmoid', resultsHeavy.fig2.C.parSigmoidCentral(indLydiaNow, :));
%     D = 10.^linspace(-4,2,1000);
    hForLegend(iColor) = loglog(D,funSigmoid(D,parOptNow),'Color',colorList(iColor,:));
    hold on
    errorbar(tabRenorm.quality,tabRenorm.centralValue,tabRenorm.errorBar(:,:,1),tabRenorm.errorBar(:,:,2),'.','Color',colorList(iColor,:),'LineWidth',1)
%     strings_legend{iColor} = [char(expList.sppPresent(indSigmoidsLydia(indLydiaNow), 1)) ', ' expList.date{indSigmoidsLydia(indLydiaNow)}];
    strings_legend{iColor} = [expList.date{indSigmoidsLydia(indLydiaNow)}];
    [interval, sigmoidsBoot] = parSigmoidBoot2interval(squeeze(resultsHeavy.fig2.C.parOpt(indLydiaNow, :, :)), D);
    h_ci = patch([D D(end:-1:1)], [interval(:,1)' interval(end:-1:1,2)'], colorList(iColor, :), 'FaceAlpha', .2, 'LineStyle', 'none');
    uistack(h_ci, 'bottom')
    title(char(expList.sppPresent(indSigmoidsLydia(indLydiaNow), 1)))
    
    indLydiaNow = find(expList.sppPresent(indSigmoidsAlid, 1)' == sppRelevant(iSpp));
    if ~isempty(indLydiaNow)
        iColor = iColor + 1;
        tabRawNow = tabRaw{indSigmoidsAlid(indLydiaNow)};
        tabAvg = tabRaw2tabAvg(tabRawNow);
%         HERE I NEED TO MAKE FITS WITH BOOTSTRAPPING TO ALID'S SIGMOIDS, AND USE THEM.
        [tabRenorm,parOptNow] = renormalizeTableSigmoid(tabAvg, 'funSigmoid', funSigmoid, 'parSigmoid', resultsHeavy.bootAlid.parSigmoidCentral(indLydiaNow, :));
        %     D = 10.^linspace(-4,2,1000);
        hForLegend(iColor) = loglog(D,funSigmoid(D,parOptNow),'Color',colorList(iColor,:));
        hold on
        errorbar(tabRenorm.quality,tabRenorm.centralValue,tabRenorm.errorBar(:,:,1),tabRenorm.errorBar(:,:,2),'.','Color',colorList(iColor,:),'LineWidth',1)
        %     strings_legend{iColor} = [char(expList.sppPresent(indSigmoidsAlid(indLydiaNow), 1)) ', ' expList.date{indSigmoidsAlid(indLydiaNow)}];
        strings_legend{iColor} = [expList.date{indSigmoidsAlid(indLydiaNow)}];
        [interval, sigmoidsBoot] = parSigmoidBoot2interval(squeeze(resultsHeavy.bootAlid.parOpt(indLydiaNow, :, :)), D);
        h_ci = patch([D D(end:-1:1)], [interval(:,1)' interval(end:-1:1,2)'], colorList(iColor, :), 'FaceAlpha', .2, 'LineStyle', 'none');
        uistack(h_ci, 'bottom')
    end
%     ejes = axis;
    axis(ejes)
%     plot([.5 .5], ejes([3 4]), 'k--')
    xTick = 10.^[-5:2];
    yTick = 10.^[-3:3];
    set(gca, 'XTick', xTick, 'XTickLabel', [], 'YTick', yTick, 'YTickLabel', [])
    if iSpp > 9
        xlabel('Bacterial density, \itD\rm (OD)')
        set(gca, 'XTickLabel', xTick)
    end
    if rem(iSpp - 1, n_col) == 0
        ylabel('Relative number of worms')
        set(gca, 'YTickLabel', yTick)
    end
    set(gca,'XScale','log','YScale','log')
    %         ylim([minYLim 10^3])
    %     end % iExp
    legend(hForLegend,strings_legend, 'Location', 'NorthWest', 'Box', 'off')    
    if rem(iSpp, n_col) == 0
        xPanel = margin_left;
        yPanel = yPanel - sep_vert - heightPanel;
    else
        xPanel = xPanel + sep_horiz + widthPanel;
    end
end % iSpp

% Save
doSave = false;
if doSave
    print(gcf, '.\PresentacionesPapers\20180510_PaperForaging\Figures\FigureSupplAllSigmoids.png', '-dpng', '-r600')
    print(gcf, '.\PresentacionesPapers\20180510_PaperForaging\Figures\FigureSupplAllSigmoids.pdf', '-dpdf', '-r600')
    print(gcf, '.\PresentacionesPapers\20180510_PaperForaging\Figures\FigureSupplAllSigmoids.tif', '-dtiff', '-r600')
end

%% Supplementary figure on alignment method
% Sizing parameters
factorScaleFig = 1;
widthFig = widthFigTwoColumn*factorScaleFig;
sepHoriz = [1.8 .3 .3 1.8 .3 .3 1.8 .2];
sepVert = [.3 0 0 4 0 0 4 1.5]*factorScaleFig;
sepHoriz2 = 3;
% marginLeft = 1*factorScaleFig;
% marginRight = .2*factorScaleFig;
% marginTop = .2*factorScaleFig;
widthPanel = (widthFig - sum(sepHoriz([1:3 end])) - sepHoriz2)/3.8*[1 1 1 1 1 1 1];
heightPanel = widthPanel*.8;
heightFig = sum(sepVert) + sum(heightPanel(1:3));
DZero = 10^-4;

hFig = figure('Units', 'centimeters', 'Position', [10 2 widthFig heightFig], 'Color', 'w');
yPanel = heightFig - sepVert(1) - heightPanel(1);
xPanel = -widthPanel(1);
iPanel = 0;

% A - Not normalized
tabAvg = tabRaw2tabAvg(tabRaw{indSigmoidsLydia(2)});
% tabAvg = tabAvg(1:end-1, :); % Remove the 2-patch strong-dilution control
[tabRenorm,parSigmoid] = renormalizeTableSigmoid(tabAvg);
tabRenorm.quality(tabRenorm.quality == 0) = DZero;
tabAvg.quality(tabAvg.quality == 0) = DZero;
nTotal = sum(tabAvg.centralValue, 2);
tabAvg.centralValue = tabAvg.centralValue./nTotal;
tabAvg.errorBar = tabAvg.errorBar./nTotal;
% errorbar(tabRenorm.quality',tabRenorm.centralValue',tabRenorm.errorBar(:,:,1)',tabRenorm.errorBar(:,:,2)', styleLineSpp{'OP50', 'marker'}, 'MarkerSize', styleLineSpp{'OP50', 'sizeMarker'}*factorScaleFig, 'Color', styleLineSpp{'OP50', 'color'}, 'LineWidth', widthLine*factorScaleFig)
colorLinesNow = parula(size(tabRenorm, 1) + 1);
[~, order] = sort(max(tabAvg.quality(1:end-1, :), [], 2));
order(end + 1) = size(tabAvg, 1);
yLimSigmoidLog = [-3.2 0];
colorLine = lines(3);
% alphaSigmoid = .5;
clear hForLegend
for iCondition = 1:size(tabRenorm, 1)
    iPanel = iPanel + 1;
    xPanel = xPanel + sepHoriz(iPanel) + widthPanel(1);
%     yPanel = yPanel - sepVert(iPanel) - heightPanel(iPanel);
    hAxes(iPanel) = axes('Units', 'centimeters', 'Position', [xPanel yPanel widthPanel(iPanel) heightPanel(iPanel)]);
    D = linspace(min(tabAvg.quality(order(iCondition), :)), max(tabAvg.quality(order(iCondition), :)), 100);
    plot(D, funSigmoid(D, parSigmoid)/sum(funSigmoid(tabAvg.quality(order(iCondition), :) , parSigmoid)), 'Color', colorLine(iCondition,:), 'LineWidth', widthLine)
    hold on
    plot(tabAvg.quality(order(iCondition), :), funSigmoid(tabAvg.quality(order(iCondition), :), parSigmoid)/sum(funSigmoid(tabAvg.quality(order(iCondition), :) , parSigmoid)), 'o', 'Color', colorLine(iCondition,:), 'LineWidth', widthLine)
    errorbar(tabAvg.quality(order(iCondition), :)*(.9+rand*.2), tabAvg.centralValue(order(iCondition), :), ...
        tabAvg.errorBar(order(iCondition), :, 1)',tabAvg.errorBar(order(iCondition), :, 2)', ...
        '.', 'MarkerSize', 12*factorScaleFig, 'Color', colorLine(iCondition,:), 'LineWidth', widthLine*factorScaleFig)
    hold on        
    axis(10.^[-4 1.2 yLimSigmoidLog])    
    annotation('rectangle', 'Units', 'centimeters', 'Position', [xPanel + widthPanel(iPanel)*.04 yPanel-heightPanel(iPanel)*.05 widthPanel(iPanel)*.03 heightPanel(iPanel)*1.1], 'FaceColor', 'w', 'LineStyle', 'none')
%     set(gca, 'XScale', 'log', 'YScale', 'log', 'XTick', [DZero 10.^(-3:1)], 'XTickLabel', {'0' '0.001' '0.01' '0.1' '1' '10'}, 'YTick', 10.^(-4:0), 'FontSize', sizeFont, 'Box', 'on')
    set(gca, 'XScale', 'log', 'YScale', 'log', 'XTick', [DZero 10.^(-3:2:1)], 'XTickLabel', {'0' '0.001' '0.1' '10'}, 'YTick', 10.^(-4:0), 'FontSize', sizeFont, 'Box', 'on')
    if iCondition ~= 1
        set(gca, 'YTickLabel', [])
    else
        ylabel('Proportion of worms')
        hForLegend(1) = errorbar(NaN, NaN, '.', 'MarkerSize', 12*factorScaleFig, 'Color', 'k', 'LineWidth', widthLine*factorScaleFig);
        hForLegend(2) = plot(NaN, NaN, 'ko-', 'LineWidth', widthLine);
        legend(hForLegend, sprintf('Experimental\ndata'), sprintf('Best-fitting\nsigmoid'), 'Location', 'SouthEast', 'FontSize', sizeFont*.8)
    end
    if iCondition == 2
        xlabel('Bacterial density in food patch, \itD\rm (OD)')
    end
end
hold on


% B - Predicted vs experimental
xPanel = xPanel + sepHoriz2 + widthPanel(1);
axes('Units', 'centimeters', 'Position', [xPanel yPanel heightPanel(iPanel) heightPanel(iPanel)]);
plot([10^-2.3 1], [10^-2.3 1], 'k-')
hold on
for iCondition = 1:size(tabRenorm, 1)    
%     plot(funSigmoid(tabAvg.quality(order(iCondition), :), parSigmoid)/sum(funSigmoid(tabAvg.quality(order(iCondition), :) , parSigmoid)), 'o', 'Color', colorLine(iCondition,:), 'LineWidth', widthLine)
    errorbar(funSigmoid(tabAvg.quality(order(iCondition), :), parSigmoid)/sum(funSigmoid(tabAvg.quality(order(iCondition), :) , parSigmoid)), tabAvg.centralValue(order(iCondition), :), ...
        tabAvg.errorBar(order(iCondition), :, 1)',tabAvg.errorBar(order(iCondition), :, 2)', ...
        '.', 'MarkerSize', 12*factorScaleFig, 'Color', colorLine(iCondition,:), 'LineWidth', widthLine*factorScaleFig)
    hold on        
%     axis(10.^[-4 1.2 yLimSigmoidLog])    
%     annotation('rectangle', 'Units', 'centimeters', 'Position', [xPanel + widthPanel(iPanel)*.04 yPanel-heightPanel(iPanel)*.05 widthPanel(iPanel)*.03 heightPanel(iPanel)*1.1], 'FaceColor', 'w', 'LineStyle', 'none')
%     set(gca, 'XScale', 'log', 'YScale', 'log', 'XTick', [DZero 10.^(-3:1)], 'XTickLabel', {'0' '0.001' '0.01' '0.1' '1' '10'}, 'YTick', 10.^(-4:0), 'FontSize', sizeFont, 'Box', 'on')
%     if iCondition ~= 1
%         set(gca, 'YTickLabel', [])
%     else
%         ylabel('Proportion of worms')
%         hForLegend(1) = errorbar(NaN, NaN, '.', 'MarkerSize', 12*factorScaleFig, 'Color', 'k', 'LineWidth', widthLine*factorScaleFig);
%         hForLegend(2) = plot(NaN, NaN, 'ko-', 'LineWidth', widthLine);
%         legend(hForLegend, 'Experimental data', 'Best-fitting sigmoid', 'Location', 'SouthEast', 'FontSize', sizeFont)
%     end
%     if iCondition == 2
%         xlabel('Bacterial density in food patch, \itD\rm (OD)')
%     end
end
set(gca, 'FontSize', sizeFont, 'Box', 'on')
xlabel(sprintf('Predicted\nproportion\nof worms'))
ylabel(sprintf('Measured\nproportion of worms'))
% set(gca, 'YScale', 'log', 'XScale', 'log')


% C - Normalized and separate
xPanel = -widthPanel(1);
% xPanel = xPanel + sepHoriz(2) + widthPanel(1);
yPanel = yPanel - sepVert(4) - heightPanel(iPanel);
% yPanel = heightFig;
yLimSigmoidLog = [-1.6 1.6];
for iCondition = 1:size(tabRenorm, 1)
    iPanel = iPanel + 1;    
    xPanel = xPanel + sepHoriz(iPanel) + widthPanel(1);
    hAxes(iPanel) = axes('Units', 'centimeters', 'Position', [xPanel yPanel widthPanel(iPanel) heightPanel(iPanel)]);
    D = linspace(min(tabAvg.quality(order(iCondition), :)), max(tabAvg.quality(order(iCondition), :)), 100);
    plot(D, funSigmoid(D, parSigmoid), 'Color', colorLine(iCondition,:), 'LineWidth', widthLine)
    hold on
    plot(tabAvg.quality(order(iCondition), :), funSigmoid(tabAvg.quality(order(iCondition), :), parSigmoid), 'o', 'Color', colorLine(iCondition,:), 'LineWidth', widthLine)
    errorbar(tabRenorm.quality(order(iCondition), :), tabRenorm.centralValue(order(iCondition), :), ...
        tabRenorm.errorBar(order(iCondition), :, 1)',tabRenorm.errorBar(order(iCondition), :, 2)', ...
        '.', 'MarkerSize', 12*factorScaleFig, 'Color', colorLine(iCondition,:), 'LineWidth', widthLine*factorScaleFig)
    hold on
    axis(10.^[-4 1.2 yLimSigmoidLog])
    ejes = axis;    
    plot(ejes(1:2), [1 1], 'k:')
%     set(gca, 'XScale', 'log', 'YScale', 'log', 'XTick', [DZero 10.^(-3:1)], 'XTickLabel', {'0' '0.001' '0.01' '0.1' '1' '10'}, 'YTick', 10.^(-2:2), 'FontSize', sizeFont, 'Box', 'on')
    set(gca, 'XScale', 'log', 'YScale', 'log', 'XTick', [DZero 10.^(-3:2:1)], 'XTickLabel', {'0' '0.001' '0.1' '10'}, 'YTick', 10.^(-2:2), 'FontSize', sizeFont, 'Box', 'on')
    annotation('rectangle', 'Units', 'centimeters', 'Position', [xPanel + widthPanel(iPanel)*.04 yPanel-heightPanel(iPanel)*.05 widthPanel(iPanel)*.03 heightPanel(iPanel)*1.1], 'FaceColor', 'w', 'LineStyle', 'none')
    if iCondition ~= 1
        set(gca, 'YTickLabel', [])
    else
        hNow = ylabel(sprintf('Relative number\nof worms, \\itN/N\\rm_{ref}'));
        hNow.Units = 'centimeters';
        hNow.Position(1) = hNow.Position(1) + .3*factorScaleFig;
    end
    if iCondition == 2
        xlabel('Bacterial density in food patch, \itD\rm (OD)')
    end
end

% D - Normalized and together
xPanel = -widthPanel(1);
% xPanel = xPanel + sepHoriz(2) + widthPanel(1);
yPanel = yPanel - sepVert(4) - heightPanel(iPanel);
% yPanel = heightFig;
yLimSigmoidLog = [-1.6 1.6];
iPanel = iPanel + 1;
xPanel = xPanel + sum(sepHoriz([iPanel iPanel+1])) + 2*widthPanel(1);
hAxes(iPanel) = axes('Units', 'centimeters', 'Position', [xPanel yPanel widthPanel(iPanel) heightPanel(iPanel)]);
for iCondition = 1:size(tabRenorm, 1)
    D = linspace(min(tabAvg.quality(order(iCondition), :)), max(tabAvg.quality(order(iCondition), :)), 100);
    plot(D, funSigmoid(D, parSigmoid), 'Color', colorLine(iCondition,:), 'LineWidth', widthLine)
    hold on
    plot(tabAvg.quality(order(iCondition), :), funSigmoid(tabAvg.quality(order(iCondition), :), parSigmoid), 'o', 'Color', colorLine(iCondition,:), 'LineWidth', widthLine)
    errorbar(tabRenorm.quality(order(iCondition), :), tabRenorm.centralValue(order(iCondition), :), ...
        tabRenorm.errorBar(order(iCondition), :, 1)',tabRenorm.errorBar(order(iCondition), :, 2)', ...
        '.', 'MarkerSize', 12*factorScaleFig, 'Color', colorLine(iCondition,:), 'LineWidth', widthLine*factorScaleFig)
    hold on
end
axis(10.^[-4 1.2 yLimSigmoidLog])
ejes = axis;    
plot(ejes(1:2), [1 1], 'k:')
% set(gca, 'XScale', 'log', 'YScale', 'log', 'XTick', [DZero 10.^(-3:1)], 'XTickLabel', {'0' '0.001' '0.01' '0.1' '1' '10'}, 'YTick', 10.^(-2:2), 'FontSize', sizeFont, 'Box', 'on')
set(gca, 'XScale', 'log', 'YScale', 'log', 'XTick', [DZero 10.^(-3:2:1)], 'XTickLabel', {'0' '0.001' '0.1' '10'}, 'YTick', 10.^(-2:2), 'FontSize', sizeFont, 'Box', 'on')
annotation('rectangle', 'Units', 'centimeters', 'Position', [xPanel + widthPanel(iPanel)*.04 yPanel-heightPanel(iPanel)*.05 widthPanel(iPanel)*.03 heightPanel(iPanel)*1.1], 'FaceColor', 'w', 'LineStyle', 'none')
xlabel('Bacterial density in food patch, \itD\rm (OD)')
ylabel(sprintf('Relative number\nof worms, \\itN/N\\rm_{ref}'))

% Save
doSave = false;
if doSave
    print(gcf, '.\PresentacionesPapers\20180510_PaperForaging\Figures\FigureSupplAlignment.png', '-dpng', '-r600')
    print(gcf, '.\PresentacionesPapers\20180510_PaperForaging\Figures\FigureSupplAlignment.pdf', '-dpdf', '-r600')
    print(gcf, '.\PresentacionesPapers\20180510_PaperForaging\Figures\FigureSupplAlignment.tif', '-dtiff', '-r600')
end

%% Supplementary figure with sigmoid parameters for all species
% Sizing parameters
factorScaleFig = 1;
widthFig = widthFigTwoColumn*factorScaleFig;
sepHoriz = [2 2 0 2 .2];
sepVert = [.2 0 2 0 2]*factorScaleFig;
% marginLeft = 1*factorScaleFig;
% marginRight = .2*factorScaleFig;
% marginTop = .2*factorScaleFig;
widthPanel = (widthFig - sum(sepHoriz([1 2 end])))/2*[1 1 1 1];
heightPanel = widthPanel;
heightFig = sum(sepVert([1 3 end])) + sum(heightPanel([1 3]));
DZero = 10^-5;

hFig = figure('Units', 'centimeters', 'Position', [10 2 widthFig heightFig], 'Color', 'w');
yPanel = heightFig;
xPanel = sepHoriz(1);
iPanel = 0;

% A - H
iPanel = iPanel + 1;
% xPanel = xPanel + sepHoriz(iPanel) + widthPanel(iPanel);
yPanel = yPanel - sepVert(iPanel) - heightPanel(iPanel);
hAxes(iPanel) = axes('Units', 'centimeters', 'Position', [xPanel yPanel widthPanel(iPanel) heightPanel(iPanel)]);
nBoot = size(resultsHeavy.fig2.C.parOpt, 2);
namesSpp = cell(1, nSpp);
parSigmoid = resultsHeavy.fig2.C.parSigmoidCentral;
for iSpp = 1:nSpp
    spp = char(expList.sppPresent(indSigmoidsLydia(iSpp), 1));
    namesSpp{iSpp} = spp;
    D0Now = sort(resultsHeavy.fig2.C.parOpt(iSpp, :, 1));
    interval = D0Now([round(nBoot*.025) round(nBoot*.975)]);
    errorBars = abs(interval - parSigmoid(iSpp, 1));
    errorbar(iSpp, parSigmoid(iSpp, 1), errorBars(1), errorBars(2), styleLineSpp{spp, 'marker'}, 'MarkerSize', styleLineSpp{spp, 'sizeMarker'}*factorScaleFig, 'Color', styleLineSpp{spp, 'color'}, 'LineWidth', widthLine*factorScaleFig);
    hold on
end % iSpp
axis([0 nSpp + 1 10^1 10^3.5])
set(gca,'YScale', 'log', 'XTick', 1:nSpp, 'XTickLabel', namesSpp, 'FontSize', sizeFont, 'XTickLabelRotation', 45)
ylabel('\itH', 'FontSize', sizeFont)
annotation('textbox', 'String', lettersPanels(iPanel), 'Units', 'centimeters', 'Position', [xPanel - 1.5*factorScaleFig yPanel+heightPanel(iPanel)-.1+.3*factorScaleFig .1 .1], 'LineStyle', 'none', 'HorizontalAlignment', 'left', 'VerticalAlignment', 'top', 'FontSize', sizeFontLabel, 'FontWeight', 'bold')

% B - k
iPanel = iPanel + 1;
xPanel = xPanel + sepHoriz(iPanel) + widthPanel(iPanel);
% yPanel = yPanel - sepVert(iPanel) - heightPanel(iPanel);
hAxes(iPanel) = axes('Units', 'centimeters', 'Position', [xPanel yPanel widthPanel(iPanel) heightPanel(iPanel)]);
nBoot = size(resultsHeavy.fig2.C.parOpt, 2);
namesSpp = cell(1, nSpp);
for iSpp = 1:nSpp
    spp = char(expList.sppPresent(indSigmoidsLydia(iSpp), 1));
    namesSpp{iSpp} = spp;
    D0Now = sort(resultsHeavy.fig2.C.parOpt(iSpp, :, 2));
    interval = D0Now([round(nBoot*.025) round(nBoot*.975)]);
    errorBars = abs(interval - parSigmoid(iSpp, 2));
    errorbar(iSpp, parSigmoid(iSpp, 2), errorBars(1), errorBars(2), styleLineSpp{spp, 'marker'}, 'MarkerSize', styleLineSpp{spp, 'sizeMarker'}*factorScaleFig, 'Color', styleLineSpp{spp, 'color'}, 'LineWidth', widthLine*factorScaleFig);
    hold on
end % iSpp
axis([0 nSpp + 1 .5 3.5])
set(gca,'YScale', 'linear', 'XTick', 1:nSpp, 'XTickLabel', namesSpp, 'FontSize', sizeFont, 'XTickLabelRotation', 45)
ylabel('\itk', 'FontSize', sizeFont)
annotation('textbox', 'String', lettersPanels(iPanel), 'Units', 'centimeters', 'Position', [xPanel - 1.5*factorScaleFig yPanel+heightPanel(iPanel)-.1+.3*factorScaleFig .1 .1], 'LineStyle', 'none', 'HorizontalAlignment', 'left', 'VerticalAlignment', 'top', 'FontSize', sizeFontLabel, 'FontWeight', 'bold')


% C - D0
% OD2cell = expList.OD2CFU_washed(indSigmoidsLydia);
% factors = ones(size(OD2cell));
% factors(expList.sppPresent(indSigmoidsLydia, 1) == categorical({'DA1880'})) = 10;
% factors(expList.sppPresent(indSigmoidsLydia, 1) == categorical({'CR87'})) = 10;
% OD2cell = OD2cell.*factors;


iPanel = iPanel + 1;
xPanel = sepHoriz(1);
yPanel = yPanel - sepVert(iPanel) - heightPanel(iPanel);
hAxes(iPanel) = axes('Units', 'centimeters', 'Position', [xPanel yPanel widthPanel(iPanel) heightPanel(iPanel)]);
nBoot = size(resultsHeavy.fig2.C.parOpt, 2);
namesSpp = cell(1, nSpp);
for iSpp = 1:nSpp
    spp = char(expList.sppPresent(indSigmoidsLydia(iSpp), 1));
    namesSpp{iSpp} = spp;
    D0Now = sort(resultsHeavy.fig2.C.parOpt(iSpp, :, 3));
    interval = D0Now([round(nBoot*.025) round(nBoot*.975)]);
    errorBars = abs(interval - parSigmoid(iSpp, 3));
%     errorbar(iSpp, parSigmoid(iSpp, 3), errorBars(1), errorBars(2), styleLineSpp{spp, 'marker'}, 'MarkerSize', styleLineSpp{spp, 'sizeMarker'}*factorScaleFig, 'Color', styleLineSpp{spp, 'color'}, 'LineWidth', widthLine*factorScaleFig);
    errorbar(iSpp, parSigmoid(iSpp, 3), errorBars(1), errorBars(2), styleLineSpp{spp, 'marker'}, 'MarkerSize', styleLineSpp{spp, 'sizeMarker'}*factorScaleFig, 'Color', styleLineSpp{spp, 'color'}, 'LineWidth', widthLine*factorScaleFig);
    hold on
end % iSpp
% yline(geomean(parSigmoid(:, 3)), '--')
% yline(geomean(parSigmoid(:, 3)), '--');
axis([0 nSpp + 1 10^-2.5 10^0])
% ylim([10^-2.5 10^-.2])
set(gca,'YScale', 'log', 'XTick', 1:nSpp, 'XTickLabel', namesSpp, 'FontSize', sizeFont, 'XTickLabelRotation', 45)
ylabel('\itD\rm_{attract} (OD)', 'FontSize', sizeFont)
annotation('textbox', 'String', lettersPanels(iPanel), 'Units', 'centimeters', 'Position', [xPanel - 1.5*factorScaleFig yPanel+heightPanel(iPanel)-.1+.3*factorScaleFig .1 .1], 'LineStyle', 'none', 'HorizontalAlignment', 'left', 'VerticalAlignment', 'top', 'FontSize', sizeFontLabel, 'FontWeight', 'bold')

% Save
doSave = false;
if doSave
    print(gcf, '.\PresentacionesPapers\20180510_PaperForaging\Figures\FigureSupplementParameters.png', '-dpng', '-r600')
    print(gcf, '.\PresentacionesPapers\20180510_PaperForaging\Figures\FigureSupplementParameters.pdf', '-dpdf', '-r600')
    print(gcf, '.\PresentacionesPapers\20180510_PaperForaging\Figures\FigureSupplementParameters.tif', '-dtiff', '-r600')
end

%% Supplementary figure for avoidance of Serratia marcescens
load Cuaderno20220403T063255
p_inpatch_NGM = sum(data_avoidance.inpatch_NGM, 1)./(sum(data_avoidance.inpatch_NGM, 1) + sum(data_avoidance.outpatch_NGM, 1));
p_inpatch_foraging = sum(data_avoidance.inpatch_foraging, 1)./(sum(data_avoidance.inpatch_foraging, 1) + sum(data_avoidance.outpatch_foraging, 1));
figure
plot(data_avoidance.time(1:3)/60, p_inpatch_foraging(1:3), '.-', 'MarkerSize', 15, 'LineWidth', 2)
hold on
plot(data_avoidance.time(1:3)/60, p_inpatch_NGM(1:3), '.-', 'MarkerSize', 15, 'LineWidth', 2)
set(gca, 'Box', 'off', 'FontSize', 15)
xlabel('Time (hours)')
ylabel(sprintf('Proportion of worms\ninside bacterial patch'))
legend('Foraging plates', 'NGM plates', 'Location', 'SouthWest')

% Save
doSave = false;
if doSave
    print(gcf, '.\PresentacionesPapers\20180510_PaperForaging\Figures\FigureSupplementSerratia.png', '-dpng', '-r600')
    print(gcf, '.\PresentacionesPapers\20180510_PaperForaging\Figures\FigureSupplementSerratia.pdf', '-dpdf', '-r600')
    print(gcf, '.\PresentacionesPapers\20180510_PaperForaging\Figures\FigureSupplementSerratia.tif', '-dtiff', '-r600')
end

%% Figure 2: Fitness
clear tabAvg
for iSpp = 1:nSpp
    tabAvg{iSpp} = tabRaw2tabAvg(tabRaw{indSigmoidsLydia(iSpp)});
    tabAvg{iSpp}.Properties.VariableNames{'centralValue'} = 'nWorm';
end
fitSeparately = array2table(false(length(indSigmoidsLydia), 3),'VariableNames',{'H' 'k' 'D0'});
fitSeparately.D0(:) = true;
resultCommonFit = FitAndComputeBIC2(tabAvg, fitSeparately);
parSigmoidCommon = resultCommonFit.parOpt;
fitSeparately.H(:) = true;
fitSeparately.k(:) = true;
resultCommonFit = FitAndComputeBIC2(tabAvg, fitSeparately);
parSigmoid = resultCommonFit.parOpt;
sppList = expList.sppPresent(indSigmoidsLydia);

% COMPUTATIONS FOR FITNESS (from Cuaderno20220403T093048)
% COMPUTATIONS: Reload data
load Cuaderno20211221.mat fitnessTable

% COMPUTATIONS FOR FITNESS: Fill a table with the mean number of eggs for each condition
numCodeList = unique(fitnessTable.numCode); %list of codes
nCode = length(numCodeList); %number of codes
nSpp = length(sppList); %number of species
nEgg = NaN(nCode,nSpp); %empty table that will be filled with the average number of eggs for each species x condition
ci = NaN(nCode,nSpp,2); %same for confidence intervals
ODFitness = nEgg; % Optical density for each condition in nEgg
CFUperuLFitness = nEgg; % cells per microliter for each condition in nEgg
nSampleAll = NaN(nCode,nSpp); %number of replicates for each species x condition
nSampleGood = NaN(nCode,nSpp); %number of usable replicates for each species x condition
funCentralValue = @(x) mean(x); %mean function to apply to replicates
threshold_nSample = 0;
for iSpp = 1:nSpp %for each species
    for iCode = 1:nCode %for each condition  
        isCurrent = strcmp(fitnessTable.spp,char(sppList(iSpp))) & fitnessTable.numCode==numCodeList(iCode); %1 for all the rows where the species is iSpp, and the code iCode
        isGood = isCurrent & fitnessTable.nWormIn==1 & ~isnan(fitnessTable.nEgg) & fitnessTable.numCode>-1; %check that theres one worm in, a number of eggs, and code is correct
        nSampleAll(iCode,iSpp) = sum(isCurrent); 
        nSampleGood(iCode,iSpp) = sum(isGood); 
        if nSampleGood(iCode,iSpp) > max(0, threshold_nSample) %if theres at least one good sample for this species x condition
            nEgg(iCode,iSpp) = funCentralValue(fitnessTable.nEgg(isGood)); %compute the mean
        end
        if nSampleGood(iCode,iSpp) > max(1, threshold_nSample) %if there are least two good samples for this species x condition
            ci(iCode,iSpp,:) = bootci(1000,funCentralValue,fitnessTable.nEgg(isGood)); %compute the confidence interval using bootstrapping
        end
        if sum(isGood)>0
            ODFitness(iCode, iSpp) = unique(fitnessTable.OD(isGood)); % This should always give a single value
            CFUperuLFitness(iCode, iSpp) = unique(fitnessTable.CFUperuL(isGood)); % This should always give a single value
        end
    end % iCode   
    fprintf('Figure 2c\t%s\t%g\t%g\t%g\n', char(sppList(iSpp)), mean(nSampleGood(:, iSpp)), min(nSampleGood(:, iSpp)), max(nSampleGood(:, iSpp)))
end
isCurrent = strcmp(fitnessTable.spp,char('None')); 
isGood = isCurrent & fitnessTable.nWormIn==1 & ~isnan(fitnessTable.nEgg) & fitnessTable.numCode>-1; %check that theres one worm in, a number of eggs, and code is correct
nEggControl  = funCentralValue(fitnessTable.nEgg(isGood));
ciControl = bootci(1000,funCentralValue,fitnessTable.nEgg(isGood)); %compute the confidence interval using bootstrapping
% COMPUTATIONS FOR FITNESS: Finding the point where curves get above a threshold, bootstrapping on it and plot it against D0, all of this to find a better threshold
%Parameters you might want to play with
threshold = 9;
nBoot = 1000; %number of bootstrap samples
% Find the points of the curves that are right before and right after the
% threshold is crossed.
beforeThreshold = NaN(nSpp,2); %coordinates of the point before for each species
afterThreshold = NaN(nSpp,2); %coordinates of the point after for each species
beforeIndex = NaN(nSpp,1); %record index of point right before threshold (for bootstrapping later)
afterIndex = NaN(nSpp,1);
abscissaOfThreshold = NaN(nSpp,1); %where the abscissa of the crossing point will be stored
% Loop to find the points that are before and after
for iSpp = 1:nSpp
    abscissaOfThreshold(iSpp) = findThresholdDensity(ODFitness(:, iSpp), nEgg(:, iSpp), threshold);
end %iSpp
% Bootstrapping on the midpoint to get errorbars
bootstrapMeans = NaN(nCode,nSpp,nBoot); %store the mean for each bootstrap sample, for each condition
cuttingPoints = NaN(nBoot,nSpp); %one column of abscissas per species, each with nBoot replicas
cuttingPointsAvg = NaN(nSpp,1); %store the average of the cutting point for each species
cuttingPointsLower05 = NaN(nSpp,1); %for confidence interval
cuttingPointsHigher95 = NaN(nSpp,1); 
nSampleAll = NaN(nCode,nSpp); %loop stuff
nSampleGood = NaN(nCode,nSpp);
for iSpp = 1:nSpp %for each species
    %anonymous function that takes before=(x1,y1) and after=(x2,y2) coordinates and returns x of the point where it crosses y=threshold
    %has a weird log for semilog on x-axis, and an exp to compensate:
    funIntersection = @(before,after) exp(log(before(1))+((log(after(1))-log(before(1)))/(after(2)-before(2)))*(threshold-before(2)));
    funCentralValue = @(x) mean(x); 
    %loop to create bootstrap samples for each nCode (from fitnessTable)
    for iCode = 1:nCode
        isCurrent = strcmp(fitnessTable.spp,char(sppList(iSpp))) & fitnessTable.numCode==numCodeList(iCode); %1 for all the rows where the species is iSpp, and the code iCode
        isGood = isCurrent & fitnessTable.nWormIn==1 & ~isnan(fitnessTable.nEgg) & fitnessTable.numCode>-1; %check that theres one worm in, a number of eggs, and code is correct
        nSampleAll(iCode,iSpp) = sum(isCurrent); 
        nSampleGood(iCode,iSpp) = sum(isGood); 
        if nSampleGood(iCode,iSpp) == 1 && nSampleGood(iCode,iSpp) > threshold_nSample %when there's only one sample, the bootstrap is just the one value nBoot times 
            bootstrapMeans(iCode,iSpp,:) = repmat(fitnessTable.nEgg(isGood), nBoot, 1);
        end
        if nSampleGood(iCode,iSpp) > max(1, threshold_nSample) %if theres at least one good sample for this species x condition
            bootstrapMeans(iCode,iSpp,:) = bootstrp(nBoot, funCentralValue, fitnessTable.nEgg(isGood)); %table with each row = mean of a bootstrapped sample from current line
        end
    end %iCode
    %loop to find cutting point for each curve, storing it in cuttingPoints
    for iBoot = 1:nBoot
        currentCurve = bootstrapMeans(:,iSpp,iBoot); %take the iBoot-th bootstrap sample for this species (all codes = curve)
        cuttingPoints(iBoot,iSpp) = findThresholdDensity(ODFitness(:, iSpp), currentCurve, threshold);
    end %iBoot
    %stats on cuttingPoints, storing directly the diff btw confidence interval and crossing point for plotting
    cuttingPointsAvg(iSpp) = mean(rmmissing(cuttingPoints(:,iSpp)));
    cuttingPointsLower05(iSpp) = -1*(quantile(rmmissing(cuttingPoints(:,iSpp)),0.05)-abscissaOfThreshold(iSpp));
    cuttingPointsHigher95(iSpp) = quantile(rmmissing(cuttingPoints(:,iSpp)),0.95)-abscissaOfThreshold(iSpp);    
end %iSpp

% PLOTS
% Sizing parameters
% [panelExperiment, ~, alphaPanelExperiment] = imread('.\PresentacionesPapers\20180510_PaperForaging\Figures\panel_fitness.png');
[panelExperiment, ~, alphaPanelExperiment] = imread('.\panel_fitness.png');
shiftDrawing = 1;
factorScaleFig = 1;
widthFig = widthFigOneFiveColumn*factorScaleFig;
sepHoriz = [2 2 0 2 .3];
sepVert = [.2 0 1.7 0 2 0 1.5]*factorScaleFig;
% marginLeft = 1*factorScaleFig;
% marginRight = .2*factorScaleFig;
% marginTop = .2*factorScaleFig;
widthPanel = (widthFig - sum(sepHoriz([1 2 end])))/2*[1 1 1 1 1 1];
heightPanel = widthPanel;
widthPanel(1) = heightPanel(1)*size(panelExperiment, 2)/size(panelExperiment, 1);
widthPanel(2) = 2*widthPanel(3) - widthPanel(1) + shiftDrawing;
heightFig = sum(sepVert([1 3 end])) + sum(heightPanel([1 3]));
DZero = 10^-5;

hFig = figure('Units', 'centimeters', 'Position', [10 2 widthFig heightFig], 'Color', 'w');
yPanel = heightFig;
xPanel = sepHoriz(1);
iPanel = 0;

% A - Schematic of fitness experiment
iPanel = iPanel + 1;
% xPanel = xPanel + sepHoriz(iPanel) + widthPanel(iPanel);
yPanel = yPanel - sepVert(iPanel) - heightPanel(iPanel);
annotation('textbox', 'String', lettersPanels(iPanel), 'Units', 'centimeters', 'Position', [xPanel - 1.5*factorScaleFig yPanel+heightPanel(iPanel)-.1+.3*factorScaleFig .1 .1], 'LineStyle', 'none', 'HorizontalAlignment', 'left', 'VerticalAlignment', 'top', 'FontSize', sizeFontLabel, 'FontWeight', 'bold')
xPanel = xPanel - shiftDrawing;

hAxes(iPanel) = axes('Units', 'centimeters', 'Position', [xPanel yPanel widthPanel(iPanel) heightPanel(iPanel)]);
image(panelExperiment, 'alphadata', alphaPanelExperiment)
set(gca, 'Visible', 'off')
% annotation('textbox', 'String', lettersPanels(iPanel), 'Units', 'centimeters', 'Position', [0 yPanel+heightPanel(iPanel)-.1+.5*factorScaleFig .1 .1], 'LineStyle', 'none', 'HorizontalAlignment', 'left', 'VerticalAlignment', 'top', 'FontSize', sizeFontLabel, 'FontWeight', 'bold')
% xPanel = xPanel + shiftDrawing;
% annotation('textbox', 'String', lettersPanels(iPanel), 'Units', 'centimeters', 'Position', [xPanel - 1.5*factorScaleFig yPanel+heightPanel(iPanel)-.1+.3*factorScaleFig .1 .1], 'LineStyle', 'none', 'HorizontalAlignment', 'left', 'VerticalAlignment', 'top', 'FontSize', sizeFontLabel, 'FontWeight', 'bold')
% xPanel = xPanel - shiftDrawing;

% B - Fitness for one species
iPanel = iPanel + 1;
xPanel = xPanel + sepHoriz(iPanel) + widthPanel(iPanel - 1);
% yPanel = yPanel - sepVert(iPanel) - heightPanel(iPanel);
hAxes(iPanel) = axes('Units', 'centimeters', 'Position', [xPanel yPanel widthPanel(iPanel) heightPanel(iPanel)]);
indSppExample = 1;
%Plotting curves
iLegend = 0;
iSpp = indSppExample;
iLegend = iLegend + 1;
% OD2masspermm = expList.OD2biomass(indSigmoidsLydia(iSpp))*volumePatch*10^6/areaPatch; % Conversion factor from OD to biomass per unit surface, in micrograms per mm^2
OD2masspermm = 1; % To keep density in OD
% hForLegend(iLegend) = semilogx(ODFitness(:,iSpp)*OD2masspermm,nEgg(:,iSpp),[styleLineSpp{char(sppList(iSpp)), 'marker'}], 'Color', styleLineSpp{char(sppList(iSpp)), 'color'}, 'MarkerSize', styleLineSpp{char(sppList(iSpp)), 'sizeMarker'}, 'LineWidth', 1.5);
isGood = ~isnan(nEgg(:, iSpp));
errorbar(ODFitness(isGood,iSpp)*OD2masspermm,nEgg(isGood,iSpp), nEgg(isGood, iSpp) - ci(isGood, iSpp, 1),ci(isGood, iSpp, 2) - nEgg(isGood, iSpp), [styleLineSpp{char(sppList(iSpp)), 'marker'} '-'], 'Color', styleLineSpp{char(sppList(iSpp)), 'color'}, 'MarkerSize', styleLineSpp{char(sppList(iSpp)), 'sizeMarker'}, 'LineWidth', 1.5);
tab_to_save = table(ODFitness(isGood,iSpp)*OD2masspermm,nEgg(isGood,iSpp), nEgg(isGood, iSpp) - ci(isGood, iSpp, 1),ci(isGood, iSpp, 2) - nEgg(isGood, iSpp));
hold on
errorbar(abscissaOfThreshold(iSpp)*OD2masspermm,threshold,cuttingPointsLower05(iSpp)*OD2masspermm,cuttingPointsHigher95(iSpp)*OD2masspermm, '.', 'horizontal','LineWidth',2,'Color', 'k', 'MarkerSize', 20*factorScaleFig)
set(gca, 'XScale', 'log')
xlim(10.^[-5.2  -0.2]*OD2masspermm)
% indControl = find(categorical(sppList)==categorical({'None'}));
hNow = plot([10^-6 10^0], nEggControl*[1 1], ':', 'LineWidth', 1, 'Color', colorAnnotations); %plotting a horizontal line for None controls
uistack(hNow, 'bottom')
text(10^-1.2, nEggControl, 'No food', 'FontSize', sizeFont, 'VerticalAlignment', 'bottom', 'Color', colorAnnotations)
hNow = yline(threshold, 'k--', 'Color', colorAnnotations);
text(10^-5, threshold, 'Threshold', 'FontSize', sizeFont, 'VerticalAlignment', 'bottom', 'Color', colorAnnotations)
uistack(hNow, 'bottom')
patch([10^-2.8 10^-2 10^-2 10^-2.8], [2 2 4 4], 'w', 'LineStyle', 'none', 'FaceAlpha', .8)
plot(abscissaOfThreshold(iSpp)*[1 1]*OD2masspermm, [0 threshold], '--', 'Color', colorAnnotations)
text(abscissaOfThreshold(iSpp)*1.1*OD2masspermm, 1, '\itD\rm_{fitness}', 'VerticalAlignment', 'bottom', 'FontSize', sizeFont, 'Color', colorAnnotations)
% ejes = axis;
% hNow = patch(ejes([1 2 2 1]), [0 0 ciControl(2) ciControl(2)], [.8 .8 .8], 'LineStyle', 'none');
% xlabel('Bacterial density, \itD\rm (\mug/mm^2)')
xlabel('Bacterial density, \itD\rm (OD)')
ylabel('Number of eggs')
% title(['Threshold = ',num2str(threshold), ', nBoot = ',num2str(nBoot)]);
% hLegend = legend(hForLegend,char(sppList(categorical(sppList)~=categorical({'None'}))),'Location','NorthWest', 'Box', 'off');
% hLegend.NumColumns = 2;
% hLegend.ItemTokenSize(1) = 15;
set(gca, 'FontSize', sizeFont, 'XTick', 10.^(-6:0))
% %print it nicely
% T=table(char(sppList'), exp(abscissaOfThreshold),cuttingPointsAvg,cuttingPointsLower05,cuttingPointsHigher95);
% T.Properties.VariableNames = ["Species" "CuttingPoint" "AvgOfBootstrap" "Lower5Bound" "Higher95Bound"];
% disp(T)
annotation('textbox', 'String', lettersPanels(iPanel), 'Units', 'centimeters', 'Position', [xPanel - 1.5*factorScaleFig yPanel+heightPanel(iPanel)-.1+.3*factorScaleFig .1 .1], 'LineStyle', 'none', 'HorizontalAlignment', 'left', 'VerticalAlignment', 'top', 'FontSize', sizeFontLabel, 'FontWeight', 'bold')

% Save data
if true
    tab_to_save = renamevars(tab_to_save, 'Var1', 'OD');
    tab_to_save = renamevars(tab_to_save, 'Var2', 'n_eggs');
    tab_to_save = renamevars(tab_to_save, 'Var3', 'errorbar_minus');
    tab_to_save = renamevars(tab_to_save, 'Var4', 'errorbar_plus');
    writetable(tab_to_save, 'data_figure2b.csv')
end

% C - Fitness for all species
iPanel = iPanel + 1;
xPanel = sepHoriz(1);
yPanel = yPanel - sepVert(iPanel) - heightPanel(iPanel);
% yPanel = yPanel - sepVert(iPanel) - heightPanel(iPanel);
hAxes(iPanel) = axes('Units', 'centimeters', 'Position', [xPanel yPanel widthPanel(iPanel) heightPanel(iPanel)]);
for iSpp = 1:nSpp
%     if ~strcmpi(sppList{iSpp}, 'None')
%         errorbar(abscissaOfThreshold(iSpp),threshold,cuttingPointsLower05(iSpp),cuttingPointsHigher95(iSpp),'horizontal','LineWidth',2,'Color', styleLineSpp{char(sppList(iSpp)), 'color'})
%         OD2masspermm = expList.OD2biomass(indSigmoidsLydia(iSpp))*volumePatch*10^6/areaPatch; % Conversion factor from OD to biomass per unit surface, in micrograms per mm^2
        OD2masspermm = 1; % To keep density in OD
        semilogx(abscissaOfThreshold(iSpp)*OD2masspermm,threshold,'Marker', '.', 'MarkerSize',20*factorScaleFig, 'linewidth', 2*factorScaleFig, 'Color', styleLineSpp{char(sppList(iSpp)), 'color'})
        hold on
%     end
end % iSpp
%Plotting curves
iLegend = 0;
for iSpp = 1:nSpp
%     if ~strcmpi(sppList{iSpp}, 'None')
%         OD2masspermm = expList.OD2biomass(indSigmoidsLydia(iSpp))*volumePatch*10^6/areaPatch; % Conversion factor from OD to biomass per unit surface, in micrograms per mm^2
        OD2masspermm = 1; % To keep density in OD
        iLegend = iLegend + 1;
        hForLegend(iLegend) = semilogx(ODFitness(:,iSpp)*OD2masspermm,nEgg(:,iSpp),[styleLineSpp{char(sppList(iSpp)), 'marker'}], 'Color', styleLineSpp{char(sppList(iSpp)), 'color'}, 'MarkerSize', styleLineSpp{char(sppList(iSpp)), 'sizeMarker'}, 'LineWidth', 1.5);
        semilogx(ODFitness(:,iSpp)*OD2masspermm,nEgg(:,iSpp),[styleLineSpp{char(sppList(iSpp)), 'marker'} '-'], 'Color', styleLineSpp{char(sppList(iSpp)), 'color'}, 'MarkerSize', styleLineSpp{char(sppList(iSpp)), 'sizeMarker'}, 'LineWidth', 1.5);
        hold on
%     end
end % iSpp
% xlim(10.^[-6.2  -.8])
% xlim(10.^[-5  -.8]) % For density in biomass
xlim(10.^[-4  -.1]) % For density in OD
% indControl = find(categorical(sppList)==categorical({'None'}));
hNow = yline(nEggControl,'-','LineWidth',1, 'Color', colorAnnotations); %plotting a horizontal line for None controls
uistack(hNow, 'bottom')
text(10^-.2, nEggControl, 'No food', 'FontSize', sizeFont, 'VerticalAlignment', 'bottom', 'HorizontalAlignment', 'right')
hNow = yline(threshold, '--', 'Color', colorAnnotations);
uistack(hNow, 'bottom')
% xlabel('Bacterial density, \itD\rm (\mug/mm^2)')
xlabel('Bacterial density, \itD\rm (OD)')
ylabel('Number of eggs')
% title(['Threshold = ',num2str(threshold), ', nBoot = ',num2str(nBoot)]);
% hLegend = legend(hForLegend,char(sppList(categorical(sppList)~=categorical({'None'}))),'Location','NorthWest', 'Box', 'off');
% hLegend.NumColumns = 2;
% hLegend.ItemTokenSize(1) = 15;
set(gca, 'FontSize', sizeFont, 'XTick', 10.^(-5:0))
% %print it nicely
% T=table(char(sppList'), exp(abscissaOfThreshold),cuttingPointsAvg,cuttingPointsLower05,cuttingPointsHigher95);
% T.Properties.VariableNames = ["Species" "CuttingPoint" "AvgOfBootstrap" "Lower5Bound" "Higher95Bound"];
% disp(T)
annotation('textbox', 'String', lettersPanels(iPanel), 'Units', 'centimeters', 'Position', [xPanel - 1.5*factorScaleFig yPanel+heightPanel(iPanel)-.1+.3*factorScaleFig .1 .1], 'LineStyle', 'none', 'HorizontalAlignment', 'left', 'VerticalAlignment', 'top', 'FontSize', sizeFontLabel, 'FontWeight', 'bold')
% Save data
if false
    tab_to_save = table(sppList', ODFitness', nEgg');
    tab_to_save = renamevars(tab_to_save, 'Var1', 'spp');
    tab_to_save = renamevars(tab_to_save, 'Var2', 'OD');
    tab_to_save = renamevars(tab_to_save, 'Var3', 'n_eggs');
    writetable(tab_to_save, 'data_figure2c.csv')
end
% D - Correlation between D_attract and D_fitness
iPanel = iPanel + 1;
xPanel = xPanel + sepHoriz(iPanel) + widthPanel(iPanel - 1);
hAxes(iPanel) = axes('Units', 'centimeters', 'Position', [xPanel yPanel widthPanel(iPanel) heightPanel(iPanel)]);
Dattract = parSigmoid(:, 3);
Dfitness = abscissaOfThreshold;
hold on
errorbars = NaN(1,2);
Dattract_biomass = NaN(size(Dattract));
Dfitness_biomass = Dattract_biomass;
tab_to_save = [];
for iSpp = 1:nSpp
    spp = char(sppList(iSpp));
    D0Now = sort(resultsHeavy.fig2.C.parOpt(iSpp, :, 3));
    interval = D0Now([round(length(D0Now)*.025) round(length(D0Now)*.975)]);
    errorBars = abs(interval - parSigmoid(iSpp, 3));
%     OD2masspermm = expList.OD2biomass(indSigmoidsLydia(iSpp))*volumePatch*10^6/areaPatch; % Conversion factor from OD to biomass per unit surface, in micrograms per mm^2
    OD2masspermm = 1; % To keep density in OD
    Dattract_biomass(iSpp) = Dattract(iSpp)*OD2masspermm;
    Dfitness_biomass(iSpp) = Dfitness(iSpp)*OD2masspermm;
%     errorbar(D(iSpp, indNow(1)), D(iSpp, indNow(2)), errorBars(iSpp, indNow(2), 1), errorBars(iSpp, indNow(2), 2), errorBars(iSpp, indNow(1), 1), errorBars(iSpp, indNow(1), 2), styleLineSpp{spp, 'marker'}, 'MarkerSize', styleLineSpp{spp, 'sizeMarker'}*factorScaleFig, 'Color', styleLineSpp{spp, 'color'}, 'LineWidth', widthLine*factorScaleFig);
    errorbar(Dattract_biomass(iSpp), Dfitness_biomass(iSpp),...
        cuttingPointsLower05(iSpp)*OD2masspermm, cuttingPointsHigher95(iSpp)*OD2masspermm,...
        errorBars(1)*OD2masspermm, errorBars(2)*OD2masspermm,...
        styleLineSpp{spp, 'marker'}, 'MarkerSize', styleLineSpp{spp, 'sizeMarker'}*factorScaleFig,...
        'Color', styleLineSpp{spp, 'color'}, 'LineWidth', widthLine*factorScaleFig);
    tab_to_save = [tab_to_save ; table({spp}, Dattract_biomass(iSpp), Dfitness_biomass(iSpp),...
        cuttingPointsLower05(iSpp)*OD2masspermm, cuttingPointsHigher95(iSpp)*OD2masspermm,...
        errorBars(1)*OD2masspermm, errorBars(2)*OD2masspermm)];
end % iSpp
%         plot(D(:, indNow(1)), D(:, indNow(2)), '.', 'MarkerSize', 15)
set(gca, 'XScale', 'log', 'YScale', 'log', 'Box', 'on')
%         axis equal
factor = Dfitness./Dattract;
factor = geomean(factor(~isnan(factor)));
% xRange = [10^-3.2 10^-1.2]; % For density in biomass
xRange = [10^-2.5 10^-.2]; % For density in OD
plot(xRange, xRange*factor, 'k-')
% p = polyfit(log10(Dattract_biomass(~isnan(Dfitness_biomass))), log10(Dfitness_biomass(~isnan(Dfitness_biomass))), 1);
% plot(xRange, 10^p(2)*xRange.^p(1), 'r')
axis([xRange xRange*factor])
% xlabel('\itD\rm_{attract} (\mug/mm^2)')
% ylabel('\itD\rm_{fitness} (\mug/mm^2)')
text(10^-2.4, 10^-1.45, 'OP50', 'Color', styleLineSpp{'OP50', 'color'})
text(10^-2.4, 10^-2.05, 'CR164', 'Color', styleLineSpp{'CR164', 'color'})
text(10^-1, 10^-2.75, 'CR90', 'Color', styleLineSpp{'CR90', 'color'})
xlabel('\itD\rm_{attract} (OD)')
ylabel('\itD\rm_{fitness} (OD)')
annotation('textbox', 'String', lettersPanels(iPanel), 'Units', 'centimeters', 'Position', [xPanel - 1.5*factorScaleFig yPanel+heightPanel(iPanel)-.1+.3*factorScaleFig .1 .1], 'LineStyle', 'none', 'HorizontalAlignment', 'left', 'VerticalAlignment', 'top', 'FontSize', sizeFontLabel, 'FontWeight', 'bold')

% Save data
if false
    tab_to_save = renamevars(tab_to_save, 'Var1', 'spp');
    tab_to_save = renamevars(tab_to_save, 'Var2', 'D_attract_OD');
    tab_to_save = renamevars(tab_to_save, 'Var3', 'D_fitness_OD');
    tab_to_save = renamevars(tab_to_save, 'Var4', 'errorbar_D_fitness_minus');
    tab_to_save = renamevars(tab_to_save, 'Var5', 'errorbar_D_fitness_plus');
    tab_to_save = renamevars(tab_to_save, 'Var6', 'errorbar_D_attract_minus');
    tab_to_save = renamevars(tab_to_save, 'Var7', 'errorbar_D_attract_plus');
    writetable(tab_to_save, 'data_figure2d.csv')
end

% Save
doSave = false;
if doSave
    print(gcf, '..\PresentacionesPapers\20180510_PaperForaging\Figures\Figure2.png', '-dpng', '-r600')
    print(gcf, '..\PresentacionesPapers\20180510_PaperForaging\Figures\Figure2.pdf', '-dpdf', '-r600')
    print(gcf, '..\PresentacionesPapers\20180510_PaperForaging\Figures\Figure2.tif', '-dtiff', '-r600')
end
   
%% Figure 3: Biomass, cells/uL
% Sizing parameters
factorScaleFig = 1;
widthFig = widthFigTwoColumn*factorScaleFig;
marginLeft = 2;
marginRight = .3;
marginTop = 1.2;
marginBottom = 1.5;
sepHoriz1 = 2;
sepVert1 = 2;
widthPanel = (widthFig - marginLeft - marginRight - sepHoriz1)/2*[1 1 1 1];
heightPanel = widthPanel;
heightFig = marginBottom + marginTop + sepVert1 + sum(heightPanel([1 3]));
DZero = 10^-5;

hFig = figure('Units', 'centimeters', 'Position', [10 2 widthFig heightFig], 'Color', 'w');
yPanel = heightFig - marginTop;
xPanel = marginLeft;
iPanel = 0;

for iSpp = 1:nSpp
    tabAvg{iSpp} = tabRaw2tabAvg(tabRaw{indSigmoidsLydia(iSpp)});
    tabAvg{iSpp}.Properties.VariableNames{'centralValue'} = 'nWorm';
end
fitSeparately = array2table(false(length(indSigmoidsLydia), 3),'VariableNames',{'H' 'k' 'D0'});
fitSeparately.D0(:) = true;
resultCommonFit = FitAndComputeBIC2(tabAvg, fitSeparately);
parSigmoidCommon = resultCommonFit.parOpt;
fitSeparately.H(:) = true;
fitSeparately.k(:) = true;
resultCommonFit = FitAndComputeBIC2(tabAvg, fitSeparately);
parSigmoid = resultCommonFit.parOpt;

% A - Biomass
iPanel = iPanel + 1;
% xPanel = xPanel + sepHoriz(iPanel) + widthPanel(iPanel);
yPanel = yPanel - heightPanel(iPanel);
hAxes(iPanel) = axes('Units', 'centimeters', 'Position', [xPanel yPanel widthPanel(iPanel) heightPanel(iPanel)]);
alphaErrorbar = .5;
nBoot = size(resultsHeavy.fig2.C.parOpt, 2);
biomass = NaN(nSpp, 1);
tab_to_save = [];
for iSpp = 1:length(indSigmoidsLydia)    
    spp = char(expList.sppPresent(indSigmoidsLydia(iSpp), 1));
    D0Now = sort(resultsHeavy.fig2.C.parOpt(iSpp, :, 3));
    interval = D0Now([round(nBoot*.025) round(nBoot*.975)]);
    errorBars = abs(interval - parSigmoid(iSpp, 3));
    biomass(iSpp) = OD2biomass.OD2biomass(categorical(OD2biomass.spp) == categorical({spp}));
    errorBars_biomass = OD2biomass.errorbars(categorical(OD2biomass.spp) == categorical({spp}), :);
    errorbar(parSigmoid(iSpp, 3), biomass(iSpp), errorBars_biomass(1), errorBars_biomass(2), errorBars(1), errorBars(2), styleLineSpp{spp, 'marker'}, 'MarkerSize', styleLineSpp{spp, 'sizeMarker'}*factorScaleFig, 'Color', styleLineSpp{spp, 'color'}, 'LineWidth', widthLine*factorScaleFig);    
    tab_to_save = [tab_to_save ; table({spp}, parSigmoid(iSpp, 3), biomass(iSpp), errorBars_biomass(1), errorBars_biomass(2), errorBars(1), errorBars(2))]
%     p_predict = funSigmoid(tabAvg{iSpp}.quality, parSigmoid(iSpp, :));
%     p_predict = p_predict./sum(p_predict, 2);
%     nWormTotal = sum(tabAvg{iSpp}.centralValue, 2);
%     p_exp = tabAvg{iSpp}.centralValue./nWormTotal;
%     hErrorbar = errorbar(p_predict, p_exp,tabAvg{iSpp}.errorBar(:,:,1)./nWormTotal,tabAvg{iSpp}.errorBar(:,:,2)./nWormTotal, styleLineSpp{spp, 'marker'}, 'MarkerSize', styleLineSpp{spp, 'sizeMarker'}*factorScaleFig, 'Color', alphaErrorbar*styleLineSpp{spp, 'color'} + (1-alphaErrorbar), 'LineWidth', 1*factorScaleFig);
%     uistack(hErrorbar, 'bottom')
%     plot(p_predict(:), p_exp(:), styleLineSpp{spp, 'marker'}, 'MarkerSize', styleLineSpp{spp, 'sizeMarker'}*factorScaleFig, 'Color', styleLineSpp{spp, 'color'}, 'LineWidth', widthLine*factorScaleFig)
    hold on
end % iSpp
% plot([10^-3 1], [10^-3 1], 'k')
% axis(10.^[-2.8 0 -2.8 0])
set(gca, 'XScale', 'log', 'YScale', 'log', 'FontSize', sizeFont)
factorCorrelation = geomean(biomass.*parSigmoid(:,3));
xLim = 10.^[-2.3 -.2];
% ejes = axis;
plot(xLim, factorCorrelation./xLim, 'k-')
axis([xLim factorCorrelation./xLim([2 1])])
% xTick = 10.^(-3:3);
% xTickLabel = arrayfun(@(x) num2str(x), xTick, 'UniformOutput', false);
% yTick = 10.^(-3:3);
% yTickLabel = arrayfun(@(x) num2str(x), yTick, 'UniformOutput', false);
% set(gca, 'XScale', 'log', 'YScale', 'log', 'XTick', xTick, 'XTickLabel', xTickLabel, 'YTick', yTick, 'YTickLabel', yTickLabel, 'FontSize', sizeFont)
xlabel(('Attraction density, \itD\rm_{attract} (OD)'), 'FontSize', sizeFont)
ylabel('Biomass density when OD=1 (gDW/L)', 'FontSize', sizeFont)
annotation('textbox', 'String', lettersPanels(iPanel), 'Units', 'centimeters', 'Position', [xPanel - 1.5*factorScaleFig yPanel+heightPanel(iPanel)-.1+.3*factorScaleFig .1 .1], 'LineStyle', 'none', 'HorizontalAlignment', 'left', 'VerticalAlignment', 'top', 'FontSize', sizeFontLabel, 'FontWeight', 'bold')

disp('Correlation between biomass and Dattract:')
mdl = fitlm(parSigmoid(:, 3), 1./biomass(:))

% Save data
if false
    tab_to_save = renamevars(tab_to_save, 'Var1', 'spp');
    tab_to_save = renamevars(tab_to_save, 'Var2', 'D_attract_OD');
    tab_to_save = renamevars(tab_to_save, 'Var3', 'Biomass_at_OD1');
    tab_to_save = renamevars(tab_to_save, 'Var4', 'errorbar_biomass_minus');
    tab_to_save = renamevars(tab_to_save, 'Var5', 'errorbar_biomass_plus');
    tab_to_save = renamevars(tab_to_save, 'Var6', 'errorbar_D_attract_minus');
    tab_to_save = renamevars(tab_to_save, 'Var7', 'errorbar_D_attract_plus');
    writetable(tab_to_save, 'data_figure3a.csv')
end

% B - Cells per microliter
iPanel = iPanel + 1;
yPanel = yPanel - sepVert1 - heightPanel(iPanel);
% xPanel = xPanel + sepHoriz(iPanel) + widthPanel(iPanel);
% yPanel = yPanel - sepVert(iPanel) - heightPanel(iPanel);
hAxes(iPanel) = axes('Units', 'centimeters', 'Position', [xPanel yPanel widthPanel(iPanel) heightPanel(iPanel)]);
OD2cell = expList.OD2CFU_washed(indSigmoidsLydia);
factors = ones(size(OD2cell));
factors(expList.sppPresent(indSigmoidsLydia, 1) == categorical({'DA1880'})) = 9.6; % From Andrea's master thesis (https://mail.google.com/mail/u/0/#sent/KtbxLrjdsqjsbmFMxZMFLLdLVBDfZpcDqV)
factors(expList.sppPresent(indSigmoidsLydia, 1) == categorical({'CR87'})) = 8.7; % From Andrea's master thesis (https://mail.google.com/mail/u/0/#sent/KtbxLrjdsqjsbmFMxZMFLLdLVBDfZpcDqV)
OD2cell = OD2cell.*factors;
factorCorrelation = geomean(parSigmoid(:,3).*OD2cell);
tab_to_save = [];
for iSpp = 1:nSpp
    spp = char(expList.sppPresent(indSigmoidsLydia(iSpp), 1));
    D0Now = sort(resultsHeavy.fig2.C.parOpt(iSpp, :, 3));
    interval = D0Now([round(nBoot*.025) round(nBoot*.975)]);
    errorBarsVert = data_OD2CFU.(spp).eb_OD2CFU;
    errorBarsHoriz = abs(interval - parSigmoid(iSpp, 3));
    errorbar(parSigmoid(iSpp, 3), OD2cell(iSpp), errorBarsVert(1), errorBarsVert(2), errorBarsHoriz(1), errorBarsHoriz(2), styleLineSpp{spp, 'marker'}, 'MarkerSize', styleLineSpp{spp, 'sizeMarker'}*factorScaleFig, 'Color', styleLineSpp{spp, 'color'}, 'LineWidth', widthLine*factorScaleFig);
    tab_to_save = [tab_to_save ; table({spp}, parSigmoid(iSpp, 3), OD2cell(iSpp), errorBarsVert(1), errorBarsVert(2), errorBarsHoriz(1), errorBarsHoriz(2))]
%     loglog(parSigmoid(iSpp, 3), OD2cell(iSpp), styleLineSpp{spp, 'marker'}, 'MarkerSize', styleLineSpp{spp, 'sizeMarker'}*factorScaleFig, 'Color', styleLineSpp{spp, 'color'}, 'LineWidth', widthLine*factorScaleFig)
    hold on
end % iSpp
set(gca, 'XScale', 'log', 'YScale', 'log', 'FontSize', sizeFont)
xLim = 10.^[-2.3 -.2];
axis([xLim factorCorrelation./xLim([2 1])])
ejes = axis;
plot(ejes(1:2), factorCorrelation./ejes(1:2), 'k-')
xlabel('Attraction density, \itD\rm_{attract} (OD)', 'FontSize', sizeFont)
ylabel('Number of cells per \muL when OD=1', 'FontSize', sizeFont)
annotation('textbox', 'String', lettersPanels(iPanel), 'Units', 'centimeters', 'Position', [xPanel - 1.5*factorScaleFig yPanel+heightPanel(iPanel)-.1+.3*factorScaleFig .1 .1], 'LineStyle', 'none', 'HorizontalAlignment', 'left', 'VerticalAlignment', 'top', 'FontSize', sizeFontLabel, 'FontWeight', 'bold')

disp('Correlation between cell density and Dattract:')
mdl = fitlm(parSigmoid(:, 3), 1./OD2cell(:))

% Save data
if false
    tab_to_save = renamevars(tab_to_save, 'Var1', 'spp');
    tab_to_save = renamevars(tab_to_save, 'Var2', 'D_attract_OD');
    tab_to_save = renamevars(tab_to_save, 'Var3', 'cellpermicroliter_at_OD1');
    tab_to_save = renamevars(tab_to_save, 'Var4', 'errorbar_cellpermicroliter_minus');
    tab_to_save = renamevars(tab_to_save, 'Var5', 'errorbar_cellpermicroliter_plus');
    tab_to_save = renamevars(tab_to_save, 'Var6', 'errorbar_D_attract_minus');
    tab_to_save = renamevars(tab_to_save, 'Var7', 'errorbar_D_attract_plus');
    writetable(tab_to_save, 'data_figure3b.csv')
end

% %%
% figure
% OD2cell = expList.OD2CFU_washed(indSigmoidsLydia);
% factors = ones(size(OD2cell));
% factors(expList.sppPresent(indSigmoidsLydia, 1) == categorical({'DA1880'})) = 10;
% factors(expList.sppPresent(indSigmoidsLydia, 1) == categorical({'CR87'})) = 10;
% OD2cell = OD2cell.*factors;
% factorCorrelation = geomean(parSigmoid(:,3).*OD2cell);
% for iSpp = 1:nSpp
%     spp = char(expList.sppPresent(indSigmoidsLydia(iSpp), 1));
%     D0Now = sort(resultsHeavy.fig2.C.parOpt(iSpp, :, 3));
%     interval = D0Now([round(nBoot*.025) round(nBoot*.975)]);
%     errorBars = abs(interval - parSigmoid(iSpp, 3));
%     errorbar(parSigmoid(iSpp, 3)*biomass(iSpp), biomass(iSpp)./OD2cell(iSpp), errorBars(1)*biomass(iSpp), errorBars(2)*biomass(iSpp), styleLineSpp{spp, 'marker'}, 'horizontal', 'MarkerSize', styleLineSpp{spp, 'sizeMarker'}*factorScaleFig, 'Color', styleLineSpp{spp, 'color'}, 'LineWidth', widthLine*factorScaleFig);
% %     loglog(parSigmoid(iSpp, 3), OD2cell(iSpp), styleLineSpp{spp, 'marker'}, 'MarkerSize', styleLineSpp{spp, 'sizeMarker'}*factorScaleFig, 'Color', styleLineSpp{spp, 'color'}, 'LineWidth', widthLine*factorScaleFig)
%     hold on
% end % iSpp
% set(gca, 'XScale', 'log', 'YScale', 'log', 'FontSize', sizeFont)
% xLim = 10.^[-2.3 -.3];
% % axis([xLim factorCorrelation./xLim([2 1])])
% ejes = axis;
% % plot(ejes(1:2), factorCorrelation./ejes(1:2), 'k-')
% range = 10^2;
% plot([10^-2.8*[1 range]], [10^-7.2*[1 range]], 'k-')
% xlabel('\itD\rm_{attract} (OD)', 'FontSize', sizeFont)
% ylabel('Number of cells per \muL when OD=1', 'FontSize', sizeFont)
% % annotation('textbox', 'String', lettersPanels(iPanel), 'Units', 'centimeters', 'Position', [xPanel - 1.5*factorScaleFig yPanel+heightPanel(iPanel)-.1+.3*factorScaleFig .1 .1], 'LineStyle', 'none', 'HorizontalAlignment', 'left', 'VerticalAlignment', 'top', 'FontSize', sizeFontLabel, 'FontWeight', 'bold')


% % Gray area behind axes
% axes('Units', 'centimeters', 'Position', [0 0 widthFig sepVert(end) + heightPanel(end) + 1*factorScaleFig], 'Color', [.9 .9 .9], 'Visible', 'off')
% axis([0 1 0 1])
% patch([0 1 1 0], [0 0 1 1], colorBackgroundEnhanced, 'LineStyle', 'none')
% text(.5, 1, 'One-dimensional rule of thumb (variable: \itD\rm\bf in cells/mm^2)', 'FontSize', sizeFont*1.3, 'FontWeight', 'bold', 'VerticalAlignment', 'top', 'HorizontalAlignment', 'center')

% C - Sigmoids aligned by cells per mm^2
iPanel = iPanel + 1;
xPanel = xPanel + sepHoriz1 + widthPanel(iPanel);
yPanel = heightFig - marginTop - heightPanel(iPanel);
% yPanel = yPanel - sepVert(iPanel) - heightPanel(iPanel);
hAxes(iPanel) = axes('Units', 'centimeters', 'Position', [xPanel yPanel widthPanel(iPanel) heightPanel(iPanel)]);
radiusDrop = 5; % In mm
surfaceDrop = pi*radiusDrop^2;
factorSurface = 40/surfaceDrop;
alphaLines = .5;
tabRenorm = tabRenorm_all;
tab_to_save = [];
for iSpp = 1:length(indSigmoidsLydia)    
    spp = char(expList.sppPresent(indSigmoidsLydia(iSpp), 1));    
%     errorbar(tabRenorm.quality',tabRenorm.centralValue',tabRenorm.errorBar(:,:,1)',tabRenorm.errorBar(:,:,2)', styleLineSpp{spp, 'marker'}, 'MarkerSize', styleLineSpp{spp, 'sizeMarker'}*factorScaleFig, 'Color', styleLineSpp{spp, 'color'}, 'LineWidth', widthLine*factorScaleFig)
    plot(tabRenorm{iSpp}.quality'*OD2cell(iSpp)*factorSurface,tabRenorm{iSpp}.centralValue', [styleLineSpp{spp, 'marker'}], 'MarkerSize', styleLineSpp{spp, 'sizeMarker'}*factorScaleFig, 'Color', styleLineSpp{spp, 'color'}, 'LineWidth', widthLine*factorScaleFig)
    tab_to_save = [tab_to_save ; table(tabRenorm{iSpp}.spp, tabRenorm{iSpp}.quality*OD2cell(iSpp)*factorSurface, tabRenorm{iSpp}.centralValue)];
    hold on
%     D = 10.^(-8:.1:3);
%     hNow = plot(D*OD2cell(iSpp)*factorSurface, funSigmoid(D, parSigmoid(iSpp, :)), 'LineWidth', 1*factorScaleFig, 'Color', styleLineSpp{spp, 'color'}*alphaLines + 1*(1-alphaLines));
%     uistack(hNow, 'bottom')
end % iSpp
axis([10.^1.3*[1 widthRangeDensity] 10.^[-1.5 1.5]]) % For density in OD
% axis(10.^[-.8 7.7 -1.5 1.5])
% annotation('rectangle', 'Units', 'centimeters', 'Position', [xPanel + widthPanel(iPanel)*.08 yPanel-heightPanel(iPanel)*.05 widthPanel(iPanel)*.03 heightPanel(iPanel)*1.1], 'FaceColor', 'w', 'LineStyle', 'none')
% xTick = 10.^(-3:3);
% xTickLabel = arrayfun(@(x) num2str(x), xTick, 'UniformOutput', false);
% yTick = 10.^(-3:3);
% yTickLabel = arrayfun(@(x) num2str(x), yTick, 'UniformOutput', false);
D = 10.^(-2:.01:9);
hNow = plot(D*factorSurface, funSigmoid(D, [parSigmoidCommon(1,1:2) factorCorrelation]), 'k-', 'LineWidth', widthLine*2);
% uistack(hNow, 'bottom')
set(gca, 'XScale', 'log', 'YScale', 'log', 'XTick', 10.^(-1:8))
% set(gca, 'XScale', 'log', 'YScale', 'log',     'XTick', xTick, 'XTickLabel', xTickLabel, 'YTick', yTick, 'YTickLabel', yTickLabel, 'FontSize', sizeFont)
ylabel(sprintf('Relative\nnumber of worms'), 'FontSize', sizeFont)
xlabel('Bacterial density, \itD\rm (cells/mm^2)', 'FontSize', sizeFont)
annotation('textbox', 'String', lettersPanels(iPanel), 'Units', 'centimeters', 'Position', [xPanel - 1.5*factorScaleFig yPanel+heightPanel(iPanel)-.1+.3*factorScaleFig .1 .1], 'LineStyle', 'none', 'HorizontalAlignment', 'left', 'VerticalAlignment', 'top', 'FontSize', sizeFontLabel, 'FontWeight', 'bold')
% title(sprintf('Rule with 1 dimension\n(\\itD\\rm\\bf in cells/mm^2)'))

% Save table for supplement
if true
    tab_to_save = renamevars(tab_to_save, 'Var1', 'spp');
    tab_to_save = renamevars(tab_to_save, 'Var2', 'D_cellpermm2');
    tab_to_save = renamevars(tab_to_save, 'Var3', 'n_worm_relative');
    writetable(tab_to_save, 'data_figure3c.csv')
end

% D - Predicted vs real
iPanel = iPanel + 1;
yPanel = yPanel - sepVert1 - heightPanel(iPanel);
% xPanel = xPanel + sepHoriz(iPanel) + widthPanel(iPanel);
hAxes(iPanel) = axes('Units', 'centimeters', 'Position', [xPanel yPanel widthPanel(iPanel) heightPanel(iPanel)]);
alphaErrorbar = .5;
p_acum = [];
tab_to_save = [];
for iSpp = 1:length(indSigmoidsLydia)
    spp = char(expList.sppPresent(indSigmoidsLydia(iSpp), 1));
    % Predict probability for each experiment
    p_predict = funSigmoid(tabAvg{iSpp}.quality*OD2cell(iSpp), [parSigmoidCommon(1,1:2) factorCorrelation]);
    p_predict = p_predict./sum(p_predict, 2);
    nWormTotal = sum(tabAvg{iSpp}.nWorm, 2);
    p_exp = tabAvg{iSpp}.nWorm./nWormTotal;
    errorbar_minus = tabAvg{iSpp}.errorBar(:,:,1)./nWormTotal;
    errorbar_plus = tabAvg{iSpp}.errorBar(:,:,2)./nWormTotal;
    hErrorbar = errorbar(p_predict, p_exp, errorbar_minus, errorbar_plus, styleLineSpp{spp, 'marker'}, 'MarkerSize', styleLineSpp{spp, 'sizeMarker'}*factorScaleFig, 'Color', alphaErrorbar*styleLineSpp{spp, 'color'} + (1-alphaErrorbar), 'LineWidth', 1*factorScaleFig);
    tab_to_save = [tab_to_save ; [table(tabAvg{iSpp}.spp, tabAvg{iSpp}.quality) table(p_predict, p_exp, errorbar_minus, errorbar_plus)]];
    uistack(hErrorbar, 'bottom')
    plot(p_predict(:), p_exp(:), styleLineSpp{spp, 'marker'}, 'MarkerSize', styleLineSpp{spp, 'sizeMarker'}*factorScaleFig, 'Color', styleLineSpp{spp, 'color'}, 'LineWidth', widthLine*factorScaleFig)
    p_acum = [p_acum ; [p_predict(:) p_exp(:)]];
    %     % Predict relative number of worms
    %     p_predict = funSigmoid(tabAvg{iSpp}.quality, parSigmoid(iSpp, :));
    %     hErrorbar = errorbar(p_predict, tabRenorm{iSpp}.centralValue,tabRenorm{iSpp}.errorBar(:,:,1),tabRenorm{iSpp}.errorBar(:,:,2), styleLineSpp{spp, 'marker'}, 'MarkerSize', styleLineSpp{spp, 'sizeMarker'}*factorScaleFig, 'Color', alphaErrorbar*styleLineSpp{spp, 'color'} + (1-alphaErrorbar), 'LineWidth', 1*factorScaleFig);
    %     uistack(hErrorbar, 'bottom')
    %     plot(p_predict(:), tabRenorm{iSpp}.centralValue(:), styleLineSpp{spp, 'marker'}, 'MarkerSize', styleLineSpp{spp, 'sizeMarker'}*factorScaleFig, 'Color', styleLineSpp{spp, 'color'}, 'LineWidth', widthLine*factorScaleFig)
    hold on
end % iSpp
Rsquared = 1 - sum((p_acum(:,2) - p_acum(:,1)).^2)/sum((p_acum(:,2) - mean(p_acum(:,2))).^2); % In linear scale
% Rsquared = 1 - sum((log10(p_acum(:,2))-log10(p_acum(:,1))).^2)/sum((log10(p_acum(:,2)) - mean(log10(p_acum(:,2)))).^2) % In log scale
plot([10^-3 1], [10^-3 1], 'k')
% axis(10.^[-2.8 0 -2.8 0])
axis([0 1 0 1])
text(.6, .1, ['\itR\rm^2 = ' num2str(round(Rsquared, 2))], 'FontSize', sizeFont)
set(gca, 'FontSize', sizeFont)
% set(gca, 'XScale', 'log', 'YScale', 'log')
% axis(10.^[-2 2 -2 2])
% xTick = 10.^(-3:3);
% xTickLabel = arrayfun(@(x) num2str(x), xTick, 'UniformOutput', false);
% yTick = 10.^(-3:3);
% yTickLabel = arrayfun(@(x) num2str(x), yTick, 'UniformOutput', false);
% set(gca, 'XScale', 'log', 'YScale', 'log', 'XTick', xTick, 'XTickLabel', xTickLabel, 'YTick', yTick, 'YTickLabel', yTickLabel, 'FontSize', sizeFont)
ylabel(('Measured proportion of worms'), 'FontSize', sizeFont)
xlabel('Predicted proportion of worms', 'FontSize', sizeFont)
annotation('textbox', 'String', lettersPanels(iPanel), 'Units', 'centimeters', 'Position', [xPanel - 1.5*factorScaleFig yPanel+heightPanel(iPanel)-.1+.3*factorScaleFig .1 .1], 'LineStyle', 'none', 'HorizontalAlignment', 'left', 'VerticalAlignment', 'top', 'FontSize', sizeFontLabel, 'FontWeight', 'bold')

% Save data
if true
    tab_to_save = renamevars(tab_to_save, 'Var1', 'spp');    
    tab_to_save = renamevars(tab_to_save, 'Var2', 'OD');  
    writetable(tab_to_save, 'data_figure3d.csv')
end

% Save
doSave = false;
if doSave
    print(gcf, '..\PresentacionesPapers\20180510_PaperForaging\Figures\Figure3.png', '-dpng', '-r600')
    print(gcf, '..\PresentacionesPapers\20180510_PaperForaging\Figures\Figure3.pdf', '-dpdf', '-r600')
    print(gcf, '..\PresentacionesPapers\20180510_PaperForaging\Figures\Figure3.tif', '-dtiff', '-r600')
end

%% Supplementary Figure: Comparison of the three possible alignments (OD, biomass density, cell density)
% Sizing parameters
factorScaleFig = 1;
widthFig = widthFigTwoColumn*factorScaleFig;
marginLeft = 2;
marginRight = .3;
marginTop = 1.2;
marginBottom = 1.5;
sepHoriz1 = 2;
sepVert1 = 2;
widthPanelMean = (widthFig - marginLeft - marginRight - sepHoriz1);
widthPanel = widthPanelMean*[.5 .5 .5 .5];
heightPanel = widthPanel(2)*[1 1 1 1];
heightFig = marginBottom + marginTop + sepVert1*1 + heightPanel(1)*2;


hFig = figure('Units', 'centimeters', 'Position', [10 2 widthFig heightFig], 'Color', 'w');
yPanel = heightFig - marginTop;
xPanel = marginLeft;
iPanel = 0;

% figure
% A - Sigmoids aligned by OD
iPanel = iPanel + 1;
% xPanel = xPanel + sepHoriz(iPanel) + widthPanel(iPanel);
yPanel = yPanel - heightPanel(iPanel);
hAxes(iPanel) = axes('Units', 'centimeters', 'Position', [xPanel yPanel widthPanel(iPanel) heightPanel(iPanel)]);

factorCorrelation = geomean(parSigmoid(:,3));
tabRenorm = tabRenorm_all;
for iSpp = 1:length(indSigmoidsLydia)    
    spp = char(expList.sppPresent(indSigmoidsLydia(iSpp), 1)); 
%     errorbar(tabRenorm.quality',tabRenorm.centralValue',tabRenorm.errorBar(:,:,1)',tabRenorm.errorBar(:,:,2)', styleLineSpp{spp, 'marker'}, 'MarkerSize', styleLineSpp{spp, 'sizeMarker'}*factorScaleFig, 'Color', styleLineSpp{spp, 'color'}, 'LineWidth', widthLine*factorScaleFig)
    plot(tabRenorm{iSpp}.quality',tabRenorm{iSpp}.centralValue', [styleLineSpp{spp, 'marker'} '-'], 'MarkerSize', styleLineSpp{spp, 'sizeMarker'}*factorScaleFig, 'Color', styleLineSpp{spp, 'color'}, 'LineWidth', widthLine*factorScaleFig)
    hold on
%     D = 10.^(-8:.1:3);
%     hNow = plot(D*OD2cell(iSpp)*factorSurface, funSigmoid(D, parSigmoid(iSpp, :)), 'LineWidth', 1*factorScaleFig, 'Color', styleLineSpp{spp, 'color'}*alphaLines + 1*(1-alphaLines));
%     uistack(hNow, 'bottom')
end % iSpp
axis([10.^-4.5*[1 widthRangeDensity] 10.^[-1.5 1.5]]) % For density in OD
% axis(10.^[-.8 7.7 -1.5 1.5])
% annotation('rectangle', 'Units', 'centimeters', 'Position', [xPanel + widthPanel(iPanel)*.08 yPanel-heightPanel(iPanel)*.05 widthPanel(iPanel)*.03 heightPanel(iPanel)*1.1], 'FaceColor', 'w', 'LineStyle', 'none')
% xTick = 10.^(-3:3);
% xTickLabel = arrayfun(@(x) num2str(x), xTick, 'UniformOutput', false);
% yTick = 10.^(-3:3);
% yTickLabel = arrayfun(@(x) num2str(x), yTick, 'UniformOutput', false);
D = 10.^(-6:.01:2);
hNow = plot(D*factorSurface, funSigmoid(D, [parSigmoidCommon(1,1:2) factorCorrelation]), 'k-', 'LineWidth', widthLine*2);
% uistack(hNow, 'bottom')
set(gca, 'XScale', 'log', 'YScale', 'log', 'XTick', 10.^(-10:8))
% set(gca, 'XScale', 'log', 'YScale', 'log',     'XTick', xTick, 'XTickLabel', xTickLabel, 'YTick', yTick, 'YTickLabel', yTickLabel, 'FontSize', sizeFont)
ylabel(sprintf('Relative\nnumber of worms'), 'FontSize', sizeFont)
xlabel('Bacterial density, \itD\rm (OD)', 'FontSize', sizeFont)
title('Optical Density')
annotation('textbox', 'String', lettersPanels(iPanel), 'Units', 'centimeters', 'Position', [xPanel - 1.5*factorScaleFig yPanel+heightPanel(iPanel)-.1+.3*factorScaleFig .1 .1], 'LineStyle', 'none', 'HorizontalAlignment', 'left', 'VerticalAlignment', 'top', 'FontSize', sizeFontLabel, 'FontWeight', 'bold')

% B - Predicted vs real, using OD
% iPanel = iPanel + 1;
% yPanel = yPanel - sepVert1 - heightPanel(iPanel);
% % xPanel = xPanel + sepHoriz(iPanel) + widthPanel(iPanel);
% hAxes(iPanel) = axes('Units', 'centimeters', 'Position', [xPanel yPanel widthPanel(iPanel) heightPanel(iPanel)]);
xPanel = xPanel + sepHoriz1 + widthPanel(iPanel);
iPanel = iPanel + 1;
% yPanel = yPanel - heightPanel(iPanel);
hAxes(iPanel) = axes('Units', 'centimeters', 'Position', [xPanel yPanel widthPanel(iPanel) heightPanel(iPanel)]);
alphaErrorbar = .5;
p_acum = [];
for iSpp = 1:length(indSigmoidsLydia)
    spp = char(expList.sppPresent(indSigmoidsLydia(iSpp), 1));
    % Predict probability for each experiment
    p_predict = funSigmoid(tabAvg{iSpp}.quality, [parSigmoidCommon(1,1:2) factorCorrelation]);
    p_predict = p_predict./sum(p_predict, 2);
    nWormTotal = sum(tabAvg{iSpp}.nWorm, 2);
    p_exp = tabAvg{iSpp}.nWorm./nWormTotal;
    hErrorbar = errorbar(p_predict, p_exp,tabAvg{iSpp}.errorBar(:,:,1)./nWormTotal,tabAvg{iSpp}.errorBar(:,:,2)./nWormTotal, styleLineSpp{spp, 'marker'}, 'MarkerSize', styleLineSpp{spp, 'sizeMarker'}*factorScaleFig, 'Color', alphaErrorbar*styleLineSpp{spp, 'color'} + (1-alphaErrorbar), 'LineWidth', 1*factorScaleFig);
    uistack(hErrorbar, 'bottom')
    plot(p_predict(:), p_exp(:), styleLineSpp{spp, 'marker'}, 'MarkerSize', styleLineSpp{spp, 'sizeMarker'}*factorScaleFig, 'Color', styleLineSpp{spp, 'color'}, 'LineWidth', widthLine*factorScaleFig)
    p_acum = [p_acum ; [p_predict(:) p_exp(:)]];    
    %     % Predict relative number of worms
    %     p_predict = funSigmoid(tabAvg{iSpp}.quality, parSigmoid(iSpp, :));
    %     hErrorbar = errorbar(p_predict, tabRenorm{iSpp}.centralValue,tabRenorm{iSpp}.errorBar(:,:,1),tabRenorm{iSpp}.errorBar(:,:,2), styleLineSpp{spp, 'marker'}, 'MarkerSize', styleLineSpp{spp, 'sizeMarker'}*factorScaleFig, 'Color', alphaErrorbar*styleLineSpp{spp, 'color'} + (1-alphaErrorbar), 'LineWidth', 1*factorScaleFig);
    %     uistack(hErrorbar, 'bottom')
    %     plot(p_predict(:), tabRenorm{iSpp}.centralValue(:), styleLineSpp{spp, 'marker'}, 'MarkerSize', styleLineSpp{spp, 'sizeMarker'}*factorScaleFig, 'Color', styleLineSpp{spp, 'color'}, 'LineWidth', widthLine*factorScaleFig)
    hold on
end % iSpp
Rsquared = 1 - sum((p_acum(:,2) - p_acum(:,1)).^2)/sum((p_acum(:,2) - mean(p_acum(:,2))).^2); % In linear scale
% Rsquared = 1 - sum((log10(p_acum(:,2))-log10(p_acum(:,1))).^2)/sum((log10(p_acum(:,2)) - mean(log10(p_acum(:,2)))).^2) % In log scale
plot([10^-3 1], [10^-3 1], 'k')
% axis(10.^[-2.8 0 -2.8 0])
axis equal
axis([0 1 0 1])
text(.6, .1, ['\itR\rm^2 = ' num2str(round(Rsquared, 2))], 'FontSize', sizeFont)
set(gca, 'FontSize', sizeFont)
% set(gca, 'XScale', 'log', 'YScale', 'log')
% axis(10.^[-2 2 -2 2])
% xTick = 10.^(-3:3);
% xTickLabel = arrayfun(@(x) num2str(x), xTick, 'UniformOutput', false);
% yTick = 10.^(-3:3);
% yTickLabel = arrayfun(@(x) num2str(x), yTick, 'UniformOutput', false);
% set(gca, 'XScale', 'log', 'YScale', 'log', 'XTick', xTick, 'XTickLabel', xTickLabel, 'YTick', yTick, 'YTickLabel', yTickLabel, 'FontSize', sizeFont)
ylabel(('Measured proportion of worms'), 'FontSize', sizeFont)
xlabel('Predicted proportion of worms', 'FontSize', sizeFont)
title('Optical Density')
annotation('textbox', 'String', lettersPanels(iPanel), 'Units', 'centimeters', 'Position', [xPanel - 1.5*factorScaleFig yPanel+heightPanel(iPanel)-.1+.3*factorScaleFig .1 .1], 'LineStyle', 'none', 'HorizontalAlignment', 'left', 'VerticalAlignment', 'top', 'FontSize', sizeFontLabel, 'FontWeight', 'bold')

% % Remove two outliers
% Rsquared = NaN(12, 12);
% p_acum = reshape(p_acum, [15 2 12]);
% for i_spp = 1:12
%     for j_spp = i_spp + 1:12
%         p_now = p_acum;
%         p_now(:, :, j_spp) = [];
%         p_now(:, :, i_spp) = [];
%         p_now = reshape(p_now, [150 2]);
%         Rsquared_mat(i_spp, j_spp) = 1 - sum((p_now(:,2) - p_now(:,1)).^2)/sum((p_now(:,2) - mean(p_now(:,2))).^2); % In linear scale
%     end % j_spp
% end % i_spp
% nanmax(Rsquared_mat(:))

% C - Sigmoids aligned with biomass per mm^2
% xPanel = xPanel + sepHoriz1 + widthPanel(iPanel);
iPanel = iPanel + 1;
yPanel = yPanel - heightPanel(iPanel) - sepVert1;
xPanel = marginLeft;
hAxes(iPanel) = axes('Units', 'centimeters', 'Position', [xPanel yPanel widthPanel(iPanel) heightPanel(iPanel)]);
radiusDrop = 5; % In mm
surfaceDrop = pi*radiusDrop^2;
factorSurface = 40/surfaceDrop;
alphaLines = .5;
tabRenorm = tabRenorm_all;
for iSpp = 1:length(indSigmoidsLydia)    
    spp = char(expList.sppPresent(indSigmoidsLydia(iSpp), 1));
    ind_spp = find(categorical(OD2biomass.spp) == categorical({spp}));
%     errorbar(tabRenorm.quality',tabRenorm.centralValue',tabRenorm.errorBar(:,:,1)',tabRenorm.errorBar(:,:,2)', styleLineSpp{spp, 'marker'}, 'MarkerSize', styleLineSpp{spp, 'sizeMarker'}*factorScaleFig, 'Color', styleLineSpp{spp, 'color'}, 'LineWidth', widthLine*factorScaleFig)
    plot(tabRenorm{iSpp}.quality'*OD2biomass.OD2biomass(ind_spp)*factorSurface,tabRenorm{iSpp}.centralValue', [styleLineSpp{spp, 'marker'} '-'], 'MarkerSize', styleLineSpp{spp, 'sizeMarker'}*factorScaleFig, 'Color', styleLineSpp{spp, 'color'}, 'LineWidth', widthLine*factorScaleFig)
    hold on
    OD2biomass_mat(iSpp) = OD2biomass.OD2biomass(ind_spp);
%     D = 10.^(-8:.1:3);
%     hNow = plot(D*OD2cell(iSpp)*factorSurface, funSigmoid(D, parSigmoid(iSpp, :)), 'LineWidth', 1*factorScaleFig, 'Color', styleLineSpp{spp, 'color'}*alphaLines + 1*(1-alphaLines));
%     uistack(hNow, 'bottom')
end % iSpp
axis([10.^-5.3*[1 widthRangeDensity] 10.^[-1.5 1.5]]) % For density in OD
% axis(10.^[-.8 7.7 -1.5 1.5])
% annotation('rectangle', 'Units', 'centimeters', 'Position', [xPanel + widthPanel(iPanel)*.08 yPanel-heightPanel(iPanel)*.05 widthPanel(iPanel)*.03 heightPanel(iPanel)*1.1], 'FaceColor', 'w', 'LineStyle', 'none')
% xTick = 10.^(-3:3);
% xTickLabel = arrayfun(@(x) num2str(x), xTick, 'UniformOutput', false);
% yTick = 10.^(-3:3);
% yTickLabel = arrayfun(@(x) num2str(x), yTick, 'UniformOutput', false);
D = 10.^(-6:.01:2);
factorCorrelation = geomean(parSigmoid(:,3).*OD2biomass_mat);
hNow = plot(D*factorSurface, funSigmoid(D, [parSigmoidCommon(1,1:2) factorCorrelation]), 'k-', 'LineWidth', widthLine*2);
% uistack(hNow, 'bottom')
set(gca, 'XScale', 'log', 'YScale', 'log', 'XTick', 10.^(-10:8))
% set(gca, 'XScale', 'log', 'YScale', 'log',     'XTick', xTick, 'XTickLabel', xTickLabel, 'YTick', yTick, 'YTickLabel', yTickLabel, 'FontSize', sizeFont)
ylabel(sprintf('Relative\nnumber of worms'), 'FontSize', sizeFont)
xlabel('Bacterial density, \itD\rm (\mug/mm^2)', 'FontSize', sizeFont)
% annotation('textbox', 'String', lettersPanels(iPanel), 'Units', 'centimeters', 'Position', [xPanel - 1.5*factorScaleFig yPanel+heightPanel(iPanel)-.1+.3*factorScaleFig .1 .1], 'LineStyle', 'none', 'HorizontalAlignment', 'left', 'VerticalAlignment', 'top', 'FontSize', sizeFontLabel, 'FontWeight', 'bold')
% title(sprintf('Rule with 1 dimension\n(\\itD\\rm\\bf in cells/mm^2)'))
title('Biomass Density')
annotation('textbox', 'String', lettersPanels(iPanel), 'Units', 'centimeters', 'Position', [xPanel - 1.5*factorScaleFig yPanel+heightPanel(iPanel)-.1+.3*factorScaleFig .1 .1], 'LineStyle', 'none', 'HorizontalAlignment', 'left', 'VerticalAlignment', 'top', 'FontSize', sizeFontLabel, 'FontWeight', 'bold')

% D - Predicted vs real, using biomass
% iPanel = iPanel + 1;
% yPanel = yPanel - sepVert1 - heightPanel(iPanel);
% % xPanel = xPanel + sepHoriz(iPanel) + widthPanel(iPanel);
% hAxes(iPanel) = axes('Units', 'centimeters', 'Position', [xPanel yPanel widthPanel(iPanel) heightPanel(iPanel)]);
xPanel = xPanel + sepHoriz1 + widthPanel(iPanel);
iPanel = iPanel + 1;
% yPanel = yPanel - heightPanel(iPanel);
hAxes(iPanel) = axes('Units', 'centimeters', 'Position', [xPanel yPanel widthPanel(iPanel) heightPanel(iPanel)]);
alphaErrorbar = .5;
p_acum = [];
for iSpp = 1:length(indSigmoidsLydia)
    spp = char(expList.sppPresent(indSigmoidsLydia(iSpp), 1));
    ind_spp = find(categorical(OD2biomass.spp) == categorical({spp}));
    % Predict probability for each experiment
    p_predict = funSigmoid(tabAvg{iSpp}.quality*OD2biomass.OD2biomass(ind_spp), [parSigmoidCommon(1,1:2) factorCorrelation]);
    p_predict = p_predict./sum(p_predict, 2);
    nWormTotal = sum(tabAvg{iSpp}.nWorm, 2);
    p_exp = tabAvg{iSpp}.nWorm./nWormTotal;
    hErrorbar = errorbar(p_predict, p_exp,tabAvg{iSpp}.errorBar(:,:,1)./nWormTotal,tabAvg{iSpp}.errorBar(:,:,2)./nWormTotal, styleLineSpp{spp, 'marker'}, 'MarkerSize', styleLineSpp{spp, 'sizeMarker'}*factorScaleFig, 'Color', alphaErrorbar*styleLineSpp{spp, 'color'} + (1-alphaErrorbar), 'LineWidth', 1*factorScaleFig);
    uistack(hErrorbar, 'bottom')
    plot(p_predict(:), p_exp(:), styleLineSpp{spp, 'marker'}, 'MarkerSize', styleLineSpp{spp, 'sizeMarker'}*factorScaleFig, 'Color', styleLineSpp{spp, 'color'}, 'LineWidth', widthLine*factorScaleFig)
    p_acum = [p_acum ; [p_predict(:) p_exp(:)]];
    %     % Predict relative number of worms
    %     p_predict = funSigmoid(tabAvg{iSpp}.quality, parSigmoid(iSpp, :));
    %     hErrorbar = errorbar(p_predict, tabRenorm{iSpp}.centralValue,tabRenorm{iSpp}.errorBar(:,:,1),tabRenorm{iSpp}.errorBar(:,:,2), styleLineSpp{spp, 'marker'}, 'MarkerSize', styleLineSpp{spp, 'sizeMarker'}*factorScaleFig, 'Color', alphaErrorbar*styleLineSpp{spp, 'color'} + (1-alphaErrorbar), 'LineWidth', 1*factorScaleFig);
    %     uistack(hErrorbar, 'bottom')
    %     plot(p_predict(:), tabRenorm{iSpp}.centralValue(:), styleLineSpp{spp, 'marker'}, 'MarkerSize', styleLineSpp{spp, 'sizeMarker'}*factorScaleFig, 'Color', styleLineSpp{spp, 'color'}, 'LineWidth', widthLine*factorScaleFig)
    hold on
end % iSpp
Rsquared = 1 - sum((p_acum(:,2) - p_acum(:,1)).^2)/sum((p_acum(:,2) - mean(p_acum(:,2))).^2); % In linear scale
% Rsquared = 1 - sum((log10(p_acum(:,2))-log10(p_acum(:,1))).^2)/sum((log10(p_acum(:,2)) - mean(log10(p_acum(:,2)))).^2) % In log scale
plot([10^-3 1], [10^-3 1], 'k')
% axis(10.^[-2.8 0 -2.8 0])
axis equal
axis([0 1 0 1])
text(.6, .1, ['\itR\rm^2 = ' num2str(round(Rsquared, 2))], 'FontSize', sizeFont)
set(gca, 'FontSize', sizeFont)
% set(gca, 'XScale', 'log', 'YScale', 'log')
% axis(10.^[-2 2 -2 2])
% xTick = 10.^(-3:3);
% xTickLabel = arrayfun(@(x) num2str(x), xTick, 'UniformOutput', false);
% yTick = 10.^(-3:3);
% yTickLabel = arrayfun(@(x) num2str(x), yTick, 'UniformOutput', false);
% set(gca, 'XScale', 'log', 'YScale', 'log', 'XTick', xTick, 'XTickLabel', xTickLabel, 'YTick', yTick, 'YTickLabel', yTickLabel, 'FontSize', sizeFont)
ylabel(('Measured proportion of worms'), 'FontSize', sizeFont)
xlabel('Predicted proportion of worms', 'FontSize', sizeFont)
title('Biomass Density')
annotation('textbox', 'String', lettersPanels(iPanel), 'Units', 'centimeters', 'Position', [xPanel - 1.5*factorScaleFig yPanel+heightPanel(iPanel)-.1+.3*factorScaleFig .1 .1], 'LineStyle', 'none', 'HorizontalAlignment', 'left', 'VerticalAlignment', 'top', 'FontSize', sizeFontLabel, 'FontWeight', 'bold')

% Save
doSave = true;
if doSave
    print(gcf, '..\PresentacionesPapers\20180510_PaperForaging\Figures\FigureSuppl3Alignments.png', '-dpng', '-r600')
    print(gcf, '..\PresentacionesPapers\20180510_PaperForaging\Figures\FigureSuppl3Alignments.pdf', '-dpdf', '-r600')
    print(gcf, '..\PresentacionesPapers\20180510_PaperForaging\Figures\FigureSuppl3Alignments.tif', '-dtiff', '-r600')
end


%% Figure 4 and its corresponding Supplementary Figure: Environments with several species

% COMMON CALCULATIONS
% Find sigmoid parameters (common fit for all species, using the same data as in Figure 1)
sppList = expList.sppPresent(indSigmoidsLydia, 1);
tabAvgForFit = cell(1, nSpp);
for iSpp = 1:length(tabAvgForFit)
    tabAvgForFit{iSpp} = tabRaw2tabAvg(tabRaw{indSigmoidsLydia(iSpp)});
    tabAvgForFit{iSpp}.Properties.VariableNames{'centralValue'} = 'nWorm';
end
fitSeparately = array2table(false(nSpp, 3),'VariableNames',{'H' 'k' 'D0'});
fitSeparately.D0(:) = true;
resultFit = FitAndComputeBIC2(tabAvgForFit, fitSeparately);
resultFit.parOpt
for spp = {'CR266', 'DA1880', 'OP50'}
    parSigmoidForMix.(spp{1}) = resultFit.parOpt(sppList == categorical(spp), :);
end
tabAvg = tabRaw2tabAvg(tabRaw{indMixedEnvironments});
nWormTheor = NaN(size(tabAvg, 1), 5);
for i_row = 1:size(tabAvg, 1)
    for i_col = 1:5
        sppNow = char(tabAvg.spp(i_row, i_col));
        nWormTheor(i_row, i_col) = funSigmoid(tabAvg.quality(i_row, i_col), parSigmoidForMix.(sppNow));
    end % i_col
end % i_row

% SUPPLEMENTARY FIGURE
factorScaleFig = 1;
widthFig = widthFigTwoColumn*factorScaleFig*1.8;
heightFig = widthFig*.5;
hFig = figure('Units', 'centimeters', 'Position', [10 2 widthFig heightFig], 'Color', 'w');
% yPanel = heightFig - marginTop - heightPanel(1);
D = 10.^(-4:.1:2);
tabAvg = tabRaw2tabAvg(tabRaw{indMixedEnvironments});
% nWormTheor = NaN(size(tabAvg, 1), 5);
x_text = 10^-3.9;
for i_row = 1:size(tabAvg, 1)    
    subplot(3, 4, i_row)
    nWormTheorNow = NaN(1, 5);
    for i_col = 1:5
        sppNow = char(tabAvg.spp(i_row, i_col));
        nWormTheorNow(i_col) = funSigmoid(tabAvg.quality(i_row, i_col), parSigmoidForMix.(sppNow));
    end % i_col    
    for spp = {'CR266', 'DA1880', 'OP50'}
        plot(D, funSigmoid(D, parSigmoidForMix.(spp{1})), ...
            'Color', styleLineSpp{spp, 'color'}, 'LineWidth', widthLine*factorScaleFig)
        hold on
    end % spp
    factorRenorm = sum(nWormTheorNow)/sum(tabAvg.centralValue(i_row, :));
    y_text = 10^1.1;
    for i_col = 1:5
        spp = char(tabAvg.spp(i_row, i_col));
        errorbar(tabAvg.quality(i_row, i_col), tabAvg.centralValue(i_row, i_col)*factorRenorm, tabAvg.errorBar(i_row, i_col, 1)*factorRenorm, tabAvg.errorBar(i_row, i_col, 2)*factorRenorm,...
            styleLineSpp{spp, 'marker'}, 'MarkerSize', styleLineSpp{spp, 'sizeMarker'}*factorScaleFig, 'Color', styleLineSpp{spp, 'color'}, 'LineWidth', widthLine*factorScaleFig)
        text(x_text, y_text, [spp ', OD=' num2str(round(tabAvg.quality(i_row, i_col), 2))], 'Color', styleLineSpp{spp, 'color'}, 'FontSize', 8)
        y_text = y_text*.6;
    end % i_col
    set(gca, 'XScale', 'log', 'YScale', 'log')    
    xlim(D([1 end]))
    ylim(10.^[-1.2 1.2])    
    xlabel('Bacterial density, \itD\rm (OD)')
    ylabel('Relative number of worms')
end % i_row
drawnow

% Save
doSave = false;
if doSave
    print(gcf, '.\PresentacionesPapers\20180510_PaperForaging\Figures\FigureSupplMixedEnv.png', '-dpng', '-r600')
    print(gcf, '.\PresentacionesPapers\20180510_PaperForaging\Figures\FigureSupplMixedEnv.pdf', '-dpdf', '-r600')
    print(gcf, '.\PresentacionesPapers\20180510_PaperForaging\Figures\FigureSupplMixedEnv.tif', '-dtiff', '-r600')
end

% MAIN TEXT FIGURE
% [panelExperiment, ~, alphaPanelExperiment] = imread('.\PresentacionesPapers\20180510_PaperForaging\Figures\panel_mixed_environment.png');
[panelExperiment, ~, alphaPanelExperiment] = imread('.\panel_mixed_environment.png');
% Sizing parameters
factorScaleFig = 1;
widthFig = widthFigOneColumn*factorScaleFig;
marginLeft = 1.6*factorScaleFig;
marginRight = .5*factorScaleFig;
marginTop = .2*factorScaleFig;
% marginForTitles = 1;
marginBottom = 1.5*factorScaleFig;
% sepHoriz1 = 1.4*factorScaleFig;
% sepHoriz2 = .3*factorScaleFig;
sepVert1 = .3*factorScaleFig;
sepVert2 = 1.5*factorScaleFig;
% widthSquare = (widthFig - marginLeft - marginRight - sepHoriz1 - sepHoriz2)/3;
factorMarginDrawing = .3;
widthStandard = widthFig - marginLeft - marginRight;
% widthDrawing = widthPanel;
widthDrawing = widthStandard + (1 - factorMarginDrawing)*marginLeft;
heightDrawing = widthDrawing*size(panelExperiment, 1)/size(panelExperiment, 2);
% heightRectangle = (2*widthSquare + sepVert1 + marginForTitles - sepVert1 - sepVert2 - heightDrawing)/2;
heightRectangle = 5;
widthPanel = [widthDrawing widthStandard*[1 1]];
heightPanel = [heightDrawing heightRectangle widthStandard];
heightLegend = 2*factorScaleFig;
heightFig = marginBottom + marginTop + sepVert1 + sepVert2 + sum(heightPanel(1:3));
DZero = 10^-3.8;

hFig = figure('Units', 'centimeters', 'Position', [10 2 widthFig heightFig], 'Color', 'w');
yPanel = heightFig - marginTop - heightPanel(1);


% A - Scheme of the setup
iPanel = 1;
xPanel = marginLeft*factorMarginDrawing;
% yPanel = yPanel - sepVert(iPanel) - heightPanel(1);
hAxes(iPanel) = axes('Units', 'centimeters', 'Position', [xPanel yPanel widthPanel(iPanel) heightPanel(iPanel)]);
image(panelExperiment, 'alphadata', alphaPanelExperiment)
set(gca, 'Visible', 'off')
% annotation('textbox', 'String', lettersPanels(iPanel), 'Units', 'centimeters', 'Position', [0 yPanel+heightPanel(iPanel)-.1+.5*factorScaleFig .1 .1], 'LineStyle', 'none', 'HorizontalAlignment', 'left', 'VerticalAlignment', 'top', 'FontSize', sizeFontLabel, 'FontWeight', 'bold')
annotation('textbox', 'String', lettersPanels(iPanel), 'Units', 'centimeters', 'Position', [xPanel - 1.5*factorScaleFig + (1 - factorMarginDrawing)*marginLeft yPanel+heightPanel(iPanel)-.1+.3*factorScaleFig .1 .1], 'LineStyle', 'none', 'HorizontalAlignment', 'left', 'VerticalAlignment', 'top', 'FontSize', sizeFontLabel, 'FontWeight', 'bold')

% B - Sigmoids
D = 10.^(-4:.1:3);
iPanel = iPanel + 1;
xPanel = marginLeft;
yPanel = yPanel - sepVert1 - heightPanel(iPanel);
hAxes(iPanel) = axes('Units', 'centimeters', 'Position', [xPanel yPanel widthPanel(iPanel) heightPanel(iPanel)]);
% i_row = 3;
% nWormTheorNow = NaN(1, 5);
% for i_col = 1:5
%     sppNow = char(tabAvg.spp(i_row, i_col));
%     nWormTheorNow(i_col) = funSigmoid(tabAvg.quality(i_row, i_col), parSigmoidForMix.(sppNow));
% end % i_col
% for spp = {'CR266', 'DA1880', 'OP50'}
%     plot(D, funSigmoid(D, parSigmoidForMix.(spp{1})), ...
%         'Color', styleLineSpp{spp, 'color'}, 'LineWidth', widthLine*factorScaleFig)
%     hold on
% end % spp
% factorRenorm = sum(nWormTheorNow)/sum(tabAvg.centralValue(i_row, :));
% % y_text = 10^1.1;
% for i_col = 1:5
%     spp = char(tabAvg.spp(i_row, i_col));
%     errorbar(tabAvg.quality(i_row, i_col), tabAvg.centralValue(i_row, i_col)*factorRenorm, tabAvg.errorBar(i_row, i_col, 1)*factorRenorm, tabAvg.errorBar(i_row, i_col, 2)*factorRenorm,...
%         styleLineSpp{spp, 'marker'}, 'MarkerSize', styleLineSpp{spp, 'sizeMarker'}*factorScaleFig, 'Color', styleLineSpp{spp, 'color'}, 'LineWidth', widthLine*factorScaleFig)
% %     text(x_text, y_text, [spp ', OD=' num2str(round(tabAvg.quality(i_row, i_col), 2))], 'Color', styleLineSpp{spp, 'color'}, 'FontSize', 9)
% %     y_text = y_text*.6;
% end % i_col
parNow = parSigmoidForMix.OP50;
parNow(3) = 1;
plot(D, funSigmoid(D, parNow), ...
    'Color', [0 0 0], 'LineWidth', widthLine*factorScaleFig)
hold on
clear h_legend
tab_to_save = [];
for i_row = 1:size(tabAvg, 1)      
    nWormTheorNow = NaN(1, 5);
    for i_col = 1:5
        sppNow = char(tabAvg.spp(i_row, i_col));
        nWormTheorNow(i_col) = funSigmoid(tabAvg.quality(i_row, i_col), parSigmoidForMix.(sppNow));
    end % i_col    
%     for spp = {'CR266', 'DA1880', 'OP50'}
%         plot(D, funSigmoid(D, parSigmoidForMix.(spp{1})), ...
%             'Color', styleLineSpp{spp, 'color'}, 'LineWidth', widthLine*factorScaleFig)
%         hold on
%     end % spp
    factorRenorm = sum(nWormTheorNow)/sum(tabAvg.centralValue(i_row, :));
%     y_text = 10^1.1;
    for i_col = 1:5
        spp = char(tabAvg.spp(i_row, i_col));
        h_now = errorbar(tabAvg.quality(i_row, i_col)/parSigmoidForMix.(char(tabAvg.spp(i_row, i_col)))(3), tabAvg.centralValue(i_row, i_col)*factorRenorm, tabAvg.errorBar(i_row, i_col, 1)*factorRenorm, tabAvg.errorBar(i_row, i_col, 2)*factorRenorm,...
            styleLineSpp{spp, 'marker'}, 'MarkerSize', styleLineSpp{spp, 'sizeMarker'}*factorScaleFig, 'Color', styleLineSpp{spp, 'color'}, 'LineWidth', widthLine*factorScaleFig);
%         text(x_text, y_text, [spp ', OD=' num2str(round(tabAvg.quality(i_row, i_col), 2))], 'Color', styleLineSpp{spp, 'color'}, 'FontSize', 8)
%         y_text = y_text*.6;
        tab_to_save = [tab_to_save ; table({spp}, tabAvg.quality(i_row, i_col)/parSigmoidForMix.(char(tabAvg.spp(i_row, i_col)))(3), tabAvg.centralValue(i_row, i_col)*factorRenorm, tabAvg.errorBar(i_row, i_col, 1)*factorRenorm, tabAvg.errorBar(i_row, i_col, 2)*factorRenorm)];
        switch spp
            case 'OP50'                
                h_legend(1) = h_now(1);
            case 'DA1880'
                h_legend(2) = h_now(1);
            case 'CR266'
                h_legend(3) = h_now(1);
        end        
    end % i_col
    set(gca, 'XScale', 'log', 'YScale', 'log')  
    xlabel('Bacterial density, \itD\rm (OD)')
    ylabel('Relative number of worms')
end % i_row
fprintf('Figure 4b-c\t%s\t%g\t%g\t%g\n',...
            'All spp', mean(tabAvg.nData), min(tabAvg.nData), max(tabAvg.nData))
set(gca, 'XScale', 'log', 'YScale', 'log')
xlim(10.^[-2 3])
ylim(10.^[-1.5 1.5])
xlabel('Effective bacterial density, \itD\rm/\itD\rm_{attract}', 'FontSize', sizeFont)
ylabel('Rel. num. of worms')
legend(h_legend, 'OP50', 'DA1880', 'CR266', 'Location', 'NorthWest')
annotation('textbox', 'String', lettersPanels(iPanel), 'Units', 'centimeters', 'Position', [xPanel - 1.5*factorScaleFig yPanel+heightPanel(iPanel)-.1+.3*factorScaleFig .1 .1], 'LineStyle', 'none', 'HorizontalAlignment', 'left', 'VerticalAlignment', 'top', 'FontSize', sizeFontLabel, 'FontWeight', 'bold')

% Save data
if false
    tab_to_save = renamevars(tab_to_save, 'Var1', 'spp');
    tab_to_save = renamevars(tab_to_save, 'Var2', 'D_effective');
    tab_to_save = renamevars(tab_to_save, 'Var3', 'n_worm_relative');
    tab_to_save = renamevars(tab_to_save, 'Var4', 'errorbar_minus');
    tab_to_save = renamevars(tab_to_save, 'Var5', 'errorbar_plus');
    writetable(tab_to_save, 'data_figure4b.csv')
end

% C - Predicted vs experimental
iPanel = iPanel + 1;
yPanel = yPanel - sepVert2 - heightPanel(iPanel);
hAxes(iPanel) = axes('Units', 'centimeters', 'Position', [xPanel yPanel widthPanel(iPanel) heightPanel(iPanel)]);
sppList = {'CR266', 'DA1880', 'OP50'};
propTheor = nWormTheor./sum(nWormTheor, 2);
errorBar = tabAvg.errorBar./sum(tabAvg.centralValue, 2);
ebLow = errorBar(:, :, 1);
ebHigh = errorBar(:, :, 2);
propExp = tabAvg.centralValue./sum(tabAvg.centralValue, 2);
tab_to_save = table(tabAvg.spp, tabAvg.quality, propTheor, propExp, ebLow, ebHigh);
for spp_cell = sppList
    spp = spp_cell{1};
    isGood = tabAvg.spp == categorical(spp_cell);
    errorbar(propTheor(isGood), propExp(isGood), ebLow(isGood), ebHigh(isGood), ...
            styleLineSpp{spp, 'marker'}, 'MarkerSize', styleLineSpp{spp, 'sizeMarker'}*factorScaleFig, 'Color', styleLineSpp{spp, 'color'}, 'LineWidth', widthLine*factorScaleFig)    
%     plot(propTheor(isGood), propExp(isGood), ...
%             styleLineSpp{spp, 'marker'}, 'MarkerSize', styleLineSpp{spp, 'sizeMarker'}*factorScaleFig, 'Color', styleLineSpp{spp, 'color'}, 'LineWidth', widthLine*factorScaleFig)
    hold on
end % spp
plot([0 .62], [0 .62], 'k-')
Rsquared = 1 - sum(sum((propExp - propTheor).^2))/sum(sum((propExp - mean(propExp(:))).^2));
axis tight
axis equal
set(gca, 'FontSize', sizeFont)
xlabel('Predicted proportion')
ylabel('Measured proportion')
text(.4, .1, ['\itR\rm^2 = ' num2str(round(Rsquared, 2))], 'FontSize', sizeFont)
annotation('textbox', 'String', lettersPanels(iPanel), 'Units', 'centimeters', 'Position', [xPanel - 1.5*factorScaleFig yPanel+heightPanel(iPanel)-.1+.3*factorScaleFig .1 .1], 'LineStyle', 'none', 'HorizontalAlignment', 'left', 'VerticalAlignment', 'top', 'FontSize', sizeFontLabel, 'FontWeight', 'bold')

% Save data
if false
    tab_to_save = renamevars(tab_to_save, 'Var1', 'spp');
    tab_to_save = renamevars(tab_to_save, 'Var2', 'D_OD');
    tab_to_save = renamevars(tab_to_save, 'Var3', 'p_theor');
    tab_to_save = renamevars(tab_to_save, 'Var4', 'p_exp');
    tab_to_save = renamevars(tab_to_save, 'Var5', 'errorbar_minus');
    tab_to_save = renamevars(tab_to_save, 'Var6', 'errorbar_plus');
    writetable(tab_to_save, 'data_figure4c.csv')
end

% Save
doSave = false;
if doSave
    print(gcf, '.\PresentacionesPapers\20180510_PaperForaging\Figures\FigureNew4.png', '-dpng', '-r600')
    print(gcf, '.\PresentacionesPapers\20180510_PaperForaging\Figures\FigureNew4.pdf', '-dpdf', '-r600')
    print(gcf, '.\PresentacionesPapers\20180510_PaperForaging\Figures\FigureNew4.tif', '-dtiff', '-r600')
end

%% Figure 5: Mixed drops
% Sizing parameters
factorScaleFig = 1;
widthFig = widthFigTwoColumn*factorScaleFig;
sepHoriz = [2 2 0 2 .2];
sepVert = [1 0 2 0 2.5]*factorScaleFig;
% marginLeft = 1*factorScaleFig;
% marginRight = .2*factorScaleFig;
% marginTop = .2*factorScaleFig;
widthPanel = (widthFig - sum(sepHoriz([1 2 end])))/2*[1 1 1 1];
heightPanel = widthPanel(1)*.8*[1 1 1 1];
heightFig = sum(sepVert) + sum(heightPanel([1 3]));

colorPrediction = [.8 0 0];

hFig = figure('Units', 'centimeters', 'Position', [10 2 widthFig heightFig], 'Color', 'w');
yPanel = heightFig - sepVert(1) - heightPanel(1);
xPanel = sepHoriz(1);
iPanel = 0;

iPair = 1;
pairs = {{'DA1885', 'CR266'} {'CR164', 'CR266'} {'OP50', 'DA1880'} {'Db10', 'DA1880'}};
pair = pairs{iPair};
nSigmoidsNow = length(indSigmoidsAlid);
% sppNow = expList.sppPresent(indSigmoidsAlid, 1);
clear tabAvgNow
for iSpp = nSigmoidsNow:-1:1
    tabAvgNow{iSpp} = tabRaw2tabAvg(tabRaw{indSigmoidsAlid(iSpp)});
    tabAvgNow{iSpp}.Properties.VariableNames{'centralValue'} = 'nWorm';
end % iSpp
fitSeparately = array2table(false(nSigmoidsNow, 3),'VariableNames',{'H' 'k' 'D0'});
fitSeparately.D0(:) = true;
resultCommonFit = FitAndComputeBIC2(tabAvgNow, fitSeparately);

% A - Illustration of null model
iPanel = iPanel + 1;
% xPanel = xPanel + sepHoriz(iPanel) + widthPanel(iPanel);
% yPanel = yPanel - sepVert(iPanel) - heightPanel(iPanel);
hAxes(iPanel) = axes('Units', 'centimeters', 'Position', [xPanel yPanel widthPanel(iPanel) heightPanel(iPanel)]);
D = 10.^(-4:.01:1.5);
for iSpp = 1:2
    indExp = find(expList.sppPresent(indSigmoidsAlid, 1) == pair{iSpp});
    loglog(D, funSigmoid(D, resultCommonFit.parOpt(indExp, :)), 'Color', styleLineSpp{pair{iSpp}, 'color'}, 'LineWidth', widthLine*factorScaleFig)
    hold on
    loglog(.5, funSigmoid(.5, resultCommonFit.parOpt(indExp, :)), styleLineSpp{pair{iSpp}, 'marker'}, 'MarkerSize', styleLineSpp{pair{iSpp}, 'sizeMarker'}*factorScaleFig, 'Color', styleLineSpp{pair{iSpp}, 'color'}, 'LineWidth', widthLine*factorScaleFig)
    NSides(iSpp) = funSigmoid(.5, resultCommonFit.parOpt(indExp, :));
end
interval = [geomean(NSides) mean(NSides)];
errorbar(.5, mean(interval), diff(interval)/2, 'k', 'LineWidth', widthLine*factorScaleFig)
yLim = [-1.2 1.2];
axis(10.^[-3 1.5 yLim])
ejes = axis;
plot(.5*[1 1], ejes(3:4), 'k--')
set(gca, 'FontSize', sizeFont*factorScaleFig)
xlabel('Bacterial density, \itD\rm (OD)', 'FontSize', sizeFont*factorScaleFig)
ylabel('Relative number of worms', 'FontSize', sizeFont*factorScaleFig)
annotation('textbox', 'String', lettersPanels(iPanel), 'Units', 'centimeters', 'Position', [xPanel - 1.5*factorScaleFig yPanel+heightPanel(iPanel)-.1+.3*factorScaleFig .1 .1], 'LineStyle', 'none', 'HorizontalAlignment', 'left', 'VerticalAlignment', 'top', 'FontSize', sizeFontLabel, 'FontWeight', 'bold')

% B - Illustration of our prediction
iPanel = iPanel + 1;
xPanel = xPanel + sepHoriz(iPanel) + widthPanel(iPanel);
% yPanel = yPanel - sepVert(iPanel) - heightPanel(iPanel);
hAxes(iPanel) = axes('Units', 'centimeters', 'Position', [xPanel yPanel widthPanel(iPanel) heightPanel(iPanel)]);
D = 10.^(-3:.01:3);
loglog(D, funSigmoid(D, [resultCommonFit.parOpt(1, 1:2) 1]), 'Color', [0 0 0], 'LineWidth', widthLine*factorScaleFig)
hold on
for iSpp = 1:2
    indExp = find(expList.sppPresent(indSigmoidsAlid, 1) == pair{iSpp});
    DEff(iSpp) = .5/resultCommonFit.parOpt(indExp, 3);
    loglog(DEff(iSpp), funSigmoid(.5, resultCommonFit.parOpt(indExp, :)), styleLineSpp{pair{iSpp}, 'marker'}, 'MarkerSize', styleLineSpp{pair{iSpp}, 'sizeMarker'}*factorScaleFig, 'Color', styleLineSpp{pair{iSpp}, 'color'}, 'LineWidth', widthLine*factorScaleFig)    
end
DEffMixture = mean(DEff);
loglog(DEffMixture, funSigmoid(DEffMixture, resultCommonFit.parOpt(indExp, :)), 'x', 'MarkerSize', styleLineSpp{pair{iSpp}, 'sizeMarker'}*factorScaleFig, 'Color', colorPrediction, 'LineWidth', widthLine*factorScaleFig)
axis(10.^[-1.5 3 yLim])
ejes = axis;
% plot(.5*[1 1], ejes(3:4), 'k--')
set(gca, 'FontSize', sizeFont*factorScaleFig)
xlabel('Effective bacterial density, \itD\rm/\itD\rm_{attract}', 'FontSize', sizeFont*factorScaleFig)
ylabel('Relative number of worms', 'FontSize', sizeFont*factorScaleFig)
annotation('textbox', 'String', lettersPanels(iPanel), 'Units', 'centimeters', 'Position', [xPanel - 1.5*factorScaleFig yPanel+heightPanel(iPanel)-.1+.3*factorScaleFig .1 .1], 'LineStyle', 'none', 'HorizontalAlignment', 'left', 'VerticalAlignment', 'top', 'FontSize', sizeFontLabel, 'FontWeight', 'bold')

% C - Illustration of experiment
iPanel = iPanel + 1;
xPanel = sepHoriz(1);
yPanel = yPanel - sepVert(iPanel) - heightPanel(iPanel);
hAxes(iPanel) = axes('Units', 'centimeters', 'Position', [xPanel yPanel widthPanel(iPanel) heightPanel(iPanel)]);
% [panelExperiment, ~, alphaPanelExperiment] = imread('.\PresentacionesPapers\20180510_PaperForaging\Figures\panel_experiment_mixtures.png');
[panelExperiment, ~, alphaPanelExperiment] = imread('.\panel_experiment_mixtures.png');
% 
% heightPanel = [widthPanel(1)*size(panelExperiment, 1)/size(panelExperiment, 2) 5*factorScaleFig 5*factorScaleFig];
% heightFig = sum(sepVert) + sum(heightPanel);
% DZero = 10^-3.8;
image(panelExperiment, 'alphadata', alphaPanelExperiment)
set(gca, 'Visible', 'off')
axis image
annotation('textbox', 'String', lettersPanels(iPanel), 'Units', 'centimeters', 'Position', [xPanel - 1.5*factorScaleFig yPanel+heightPanel(iPanel)-.1+.3*factorScaleFig .1 .1], 'LineStyle', 'none', 'HorizontalAlignment', 'left', 'VerticalAlignment', 'top', 'FontSize', sizeFontLabel, 'FontWeight', 'bold')

% D = 10.^(-3:.01:3);
% loglog(D, funSigmoid(D, [resultCommonFit.parOpt(1, 1:2) 1]), 'Color', [0 0 0], 'LineWidth', widthLine*factorScaleFig)
% hold on
% for iSpp = 1:2
%     indExp = find(expList.sppPresent(indSigmoidsAlid, 1) == pair{iSpp});
%     DEff(iSpp) = .5/resultCommonFit.parOpt(indExp, 3);
%     loglog(DEff(iSpp), funSigmoid(.5, resultCommonFit.parOpt(indExp, :)), styleLineSpp{pair{iSpp}, 'marker'}, 'MarkerSize', styleLineSpp{pair{iSpp}, 'sizeMarker'}*factorScaleFig, 'Color', styleLineSpp{pair{iSpp}, 'color'}, 'LineWidth', widthLine*factorScaleFig)    
% end
% DEffMixture = mean(DEff);
% loglog(DEffMixture, funSigmoid(DEffMixture, resultCommonFit.parOpt(indExp, :)), 'x', 'MarkerSize', styleLineSpp{pair{iSpp}, 'sizeMarker'}*factorScaleFig, 'Color', colorPrediction, 'LineWidth', widthLine*factorScaleFig)
% axis(10.^[-1.5 3 yLim])
% ejes = axis;
% % plot(.5*[1 1], ejes(3:4), 'k--')
% set(gca, 'FontSize', sizeFont*factorScaleFig)
% xlabel('Effective bacterial density, \itD\rm/\itD\rm_0', 'FontSize', sizeFont*factorScaleFig)
% ylabel('Relative number of worms', 'FontSize', sizeFont*factorScaleFig)

% D - Results
iPanel = iPanel + 1;
xPanel = xPanel + sepHoriz(iPanel) + widthPanel(iPanel);
% yPanel = yPanel - sepVert(iPanel) - heightPanel(iPanel);
hAxes(iPanel) = axes('Units', 'centimeters', 'Position', [xPanel yPanel widthPanel(iPanel) heightPanel(iPanel)]);
iPair = 1;
pairs = {{'DA1885', 'CR266'} {'CR164', 'CR266'} {'OP50', 'DA1880'} {'Db10', 'DA1880'}};
OD_pairs = [0.4986 0.4102 0.5354 0.4532]; % From https://docs.google.com/spreadsheets/d/1zv3ErymDF7LgtRPwTh3F9FWc3N5D8P_4V3YkCBv0PXU/edit#gid=937346273 and https://docs.google.com/spreadsheets/d/1zv3ErymDF7LgtRPwTh3F9FWc3N5D8P_4V3YkCBv0PXU/edit#gid=1696953239

sppRelevant_string = pairs{iPair};
sppRelevant = categorical(sppRelevant_string);
nBoot = size(resultsHeavy.fig2.C.parOpt, 2);
for iSpp = 2:-1:1
    indExpNow = find(expList.sppPresent(indSigmoidsAlid, 1)' == sppRelevant(iSpp));
    D0(iSpp) = resultCommonFit.parOpt(indExpNow, 3);
    D0ForInterval = sort(resultsHeavy.fig2.C.parOpt(indExpNow, :, 3));
    interval = D0ForInterval([round(nBoot*.025) round(nBoot*.975)]);
    errorBars(iSpp, :) = abs(log10(interval) - log10(D0(iSpp)));
end % iSpp
D0Exp = D0;
OD_exp = OD_pairs(iPair);
indExpMixture = find(expList.sppPresent(:,1)'==[sppRelevant_string{1} 'and' sppRelevant_string{2}]);
tableSpp = tabRaw2tabAvg(tabRaw{indExpMixture});

D_sides = OD_exp./D0;
factorScale = sum(tableSpp.centralValue)/sum(funSigmoid(tableSpp.quality*D_sides(1) + (1-tableSpp.quality)*D_sides(2), [resultCommonFit.parOpt(1, 1:2) 1]));
fraction = linspace(0, 1, 100);
D = linspace(D_sides(2), D_sides(1), 100);
plot(fraction,funSigmoid(D, [resultCommonFit.parOpt(1, 1:2) 1])*factorScale, 'LineWidth', widthLine*factorScaleFig, 'Color', colorPrediction);
hold on
%         NSides = [funSigmoid(D(1),parOptNow) funSigmoid(D(end),parOptNow)]*factorScale;
NSides = tableSpp.centralValue([1 end]);
meanArithm = NSides(2)*fraction + NSides(1)*(1-fraction);
meanGeom = exp(log(NSides(2))*fraction + log(NSides(1))*(1-fraction));
hPatch = patch([fraction fraction(end:-1:1)], [meanArithm meanGeom(end:-1:1)], [.9 .9 .9]);
uistack(hPatch, 'bottom')
%         plot(fraction, meanArithm, 'k')
%         plot(fraction, meanGeom, 'k')
errorbar(tableSpp.quality',tableSpp.centralValue',tableSpp.errorBar(:,:,1)',tableSpp.errorBar(:,:,2)','.', 'MarkerSize', 12*factorScaleFig, 'LineWidth', widthLine*factorScaleFig)
xlabel(['Fraction of ' sppRelevant_string{1}])
ylabel('Number of worms')
% legend(h_forlegend, arrayfun(@(x) ['OD = ' num2str(x)], OD_list, 'UniformOutput', false), 'Location', 'SouthEast')
%         title(strTitle)
set(gca, 'YScale', 'linear', 'FontSize', sizeFont*factorScaleFig)
annotation('textbox', 'String', lettersPanels(iPanel), 'Units', 'centimeters', 'Position', [xPanel - 1.5*factorScaleFig yPanel+heightPanel(iPanel)-.1+.3*factorScaleFig .1 .1], 'LineStyle', 'none', 'HorizontalAlignment', 'left', 'VerticalAlignment', 'top', 'FontSize', sizeFontLabel, 'FontWeight', 'bold')

% Save data
if false
    tab_to_save = table(tableSpp.quality,tableSpp.centralValue,tableSpp.errorBar(:,:,1),tableSpp.errorBar(:,:,2));
    tab_to_save = renamevars(tab_to_save, 'Var1', 'fraction_DA1885');
    tab_to_save = renamevars(tab_to_save, 'Var2', 'n_worms');
    tab_to_save = renamevars(tab_to_save, 'Var3', 'errorbar_minus');
    tab_to_save = renamevars(tab_to_save, 'Var4', 'errorbar_plus');
    writetable(tab_to_save, 'data_figure5d.csv')
end

% Save
doSave = false;
if doSave
    print(gcf, '.\PresentacionesPapers\20180510_PaperForaging\Figures\Figure4.png', '-dpng', '-r600')
    print(gcf, '.\PresentacionesPapers\20180510_PaperForaging\Figures\Figure4.pdf', '-dpdf', '-r600')
    print(gcf, '.\PresentacionesPapers\20180510_PaperForaging\Figures\Figure4.tif', '-dtiff', '-r600')
end

%% Supplementary Figure about mixed drops
% Heavy calculations
recompute = false;
if recompute
    nSpp = length(indSigmoidsAlid);
    nBoot = 100;
    % Randomizations
    tabBoot = cell(nSpp, nBoot);
    for iSpp = 1:nSpp
        tabBoot(iSpp, :) = bootstrapTable(tabRaw{indSigmoidsAlid(iSpp)}, nBoot);
    end % iSpp
    % Fits
    fitSeparately = array2table(true(1, 3),'VariableNames',{'H' 'k' 'D0'});
    parOpt = NaN(nSpp, nBoot,3);
    for iSpp = nSpp:-1:1
        fprintf('%g,', iSpp)
        for iBoot = nBoot:-1:1
            tabAvg = tabRaw2tabAvg(tabBoot{iSpp, iBoot}); % This already adds the pseudocount
            tabAvg.Properties.VariableNames{'centralValue'} = 'nWorm';
            resultCommonFit(iSpp, iBoot) = FitAndComputeBIC2({tabAvg}, fitSeparately);
            parOpt(iSpp, iBoot, :) = resultCommonFit(iSpp, iBoot).parOpt;
        end % iBoot
    end % iSpp
    resultsHeavy.mixtures.tabBoot = tabBoot;
    resultsHeavy.mixtures.resultCommonFit = resultCommonFit;
    resultsHeavy.mixtures.parOpt = parOpt;
    resultsHeavy.mixtures.spp = expList.sppPresent(indSigmoidsAlid, 1);
    save(getScriptName, 'resultsHeavy')
end % if recompute
% Sizing parameters
factorScaleFig = 1;
widthFig = widthFigTwoColumn*2*factorScaleFig;
sepHoriz = [2 2 2 2 2 2];
sepVert = [1 2.5 2.5 2]*factorScaleFig;
% marginLeft = 1*factorScaleFig;
% marginRight = .2*factorScaleFig;
% marginTop = .2*factorScaleFig;
widthPanel = (widthFig - sum(sepHoriz))/4*[1 1 1 1];
heightPanel = widthPanel(1)*[1 1 1 1];
heightFig = sum(sepVert) + sum(heightPanel(1:3));
DZero = 10^-5;

hFig = figure('Units', 'centimeters', 'Position', [10 2 widthFig heightFig], 'Color', 'w');

pairs = {{'DA1885', 'CR266'} {'CR164', 'CR266'} {'OP50', 'DA1880'} {'Db10', 'DA1880'}};
OD_pairs = [0.4986 0.4102 0.5354 0.4532]; % From https://docs.google.com/spreadsheets/d/1zv3ErymDF7LgtRPwTh3F9FWc3N5D8P_4V3YkCBv0PXU/edit#gid=937346273 and https://docs.google.com/spreadsheets/d/1zv3ErymDF7LgtRPwTh3F9FWc3N5D8P_4V3YkCBv0PXU/edit#gid=1696953239
% OD_pairs = [0.3 1 0.5354 0.3];
% h_mainfig = figure;
colorList = lines(10);
minYLim = 10^-.5;
D0List = 10.^(-3.5:.05:1);
nD0 = length(D0List);
nSigmoidsNow = length(indSigmoidsAlid);
% sppNow = expList.sppPresent(indSigmoidsAlid, 1);
clear tabAvgNow
for iSpp = nSigmoidsNow:-1:1
    tabAvgNow{iSpp} = tabRaw2tabAvg(tabRaw{indSigmoidsAlid(iSpp)});
    tabAvgNow{iSpp}.Properties.VariableNames{'centralValue'} = 'nWorm';
end % iSpp
fitSeparately = array2table(false(nSigmoidsNow, 3),'VariableNames',{'H' 'k' 'D0'});
fitSeparately.D0(:) = true;
resultCommonFit = FitAndComputeBIC2(tabAvgNow, fitSeparately);
parOptNow = [resultCommonFit.parOpt(1,1:2) 1];

% First row: 
nBoot = size(resultsHeavy.mixtures.parOpt, 2);
xPanel = sepHoriz(1);
for iPair = 1:length(pairs)
    sppRelevant_string = pairs{iPair};
    sppRelevant = categorical(sppRelevant_string); 
    for iSpp = 2:-1:1
        indExpNow = find(expList.sppPresent(indSigmoidsAlid, 1)' == sppRelevant(iSpp));
        D0(iSpp) = resultCommonFit.parOpt(indExpNow, 3);
        D0ForInterval = sort(resultsHeavy.fig2.C.parOpt(indExpNow, :, 3));
        interval = D0ForInterval([round(nBoot*.025) round(nBoot*.975)]);
        errorBars(iSpp, :) = abs(log10(interval) - log10(D0(iSpp)));      
    end % iSpp
    D0Exp = D0;
    OD_exp = OD_pairs(iPair);    
    indExpMixture = find(expList.sppPresent(:,1)'==[sppRelevant_string{1} 'and' sppRelevant_string{2}]);
    tableSpp = tabRaw2tabAvg(tabRaw{indExpMixture})
    logLike = NaN(nD0);
    for iD0 = 1:nD0
        for jD0 = 1:nD0
            D_sides_now = OD_exp./[D0List(iD0) D0List(jD0)];
            p_predict = funSigmoid(tableSpp.quality*D_sides_now(1) + (1-tableSpp.quality)*D_sides_now(2),parOptNow);
            p_predict = p_predict/sum(p_predict);            
            logLike(iD0, jD0) = sum(tableSpp.centralValue.*log(p_predict));
        end % iD0
    end % jD0
    yPanel = heightFig;    
    iRow = 0;
    iRow = iRow + 1;
    % xPanel = xPanel + sepHoriz(iPanel) + widthPanel(iPanel);
    yPanel = yPanel - sepVert(iRow) - heightPanel(iRow);
    hAxes(iRow, iPair) = axes('Units', 'centimeters', 'Position', [xPanel yPanel widthPanel(iPair) heightPanel(iRow)]);
    imagesc(log10(D0List), log10(D0List), logLike-max(logLike(:)))
    hold on
    errorbar(log10(D0(2)), log10(D0(1)), errorBars(1,1), errorBars(1, 2), errorBars(2, 1), errorBars(2, 2), 'bo')
    %     errorbar(iSpp, parSigmoid(iSpp, 3), errorBars(1), errorBars(2), styleLineSpp{spp, 'marker'}, 'MarkerSize', styleLineSpp{spp, 'sizeMarker'}*factorScaleFig, 'Color', styleLineSpp{spp, 'color'}, 'LineWidth', widthLine*factorScaleFig);    
    [~, ind_max] = max(logLike(:));
    [i_max, j_max] = ind2sub(size(logLike), ind_max);
    D0 = D0List([i_max, j_max]);
    plot(log10(D0(2)), log10(D0(1)), 'bx')
    xTick = -3:1;
    xTickLabel = arrayfun(@(x) ['10^{' num2str(x) '}'], xTick, 'UniformOutput', false);
    set(gca,'XTick', xTick, 'XTickLabel', xTickLabel, 'YTick', xTick, 'YTickLabel', xTickLabel, 'FontSize', sizeFont*factorScaleFig, 'YDir', 'normal')
    xlabel(['\itD\rm_{attract} for ' sppRelevant_string{2} '(OD)'], 'FontSize', sizeFont*factorScaleFig)
    ylabel(['\itD\rm_{attract} for ' sppRelevant_string{1} '(OD)'], 'FontSize', sizeFont*factorScaleFig)
    caxis([-500 0])
    if iPair == 1
        annotation('textbox', 'String', lettersPanels(iRow), 'Units', 'centimeters', 'Position', [xPanel - 2*factorScaleFig yPanel+heightPanel(iRow)-.1+.3*factorScaleFig .1 .1], 'LineStyle', 'none', 'HorizontalAlignment', 'left', 'VerticalAlignment', 'top', 'FontSize', sizeFontLabel, 'FontWeight', 'bold')
    elseif iPair == 4
        hColorbar =colorbar('Units', 'centimeters', 'Position', [xPanel + widthPanel(iPair) + .2*factorScaleFig yPanel .4*factorScaleFig heightPanel(iRow)]);
        ylabel(hColorbar, 'Relative log likelihood', 'FontSize', sizeFont*factorScaleFig)
        set(hColorbar, 'FontSize', sizeFont*factorScaleFig)
    end
    title([sppRelevant_string{1} ' + ' sppRelevant_string{2}])
    
    for iType = 1:2
        iRow = iRow + 1;
        if iType == 1
            D0 = D0Exp;
            strTitle = 'Experimental parameters';
        else
            D0 = D0List([i_max, j_max]);
            strTitle = 'Re-fitted parameters';
        end
        yPanel = yPanel - sepVert(iPanel) - heightPanel(iPanel);
        hAxes(iRow, iPair) = axes('Units', 'centimeters', 'Position', [xPanel yPanel widthPanel(iPair) heightPanel(iRow)]);
        clear h_forlegend
        D_sides = OD_exp./D0;
        factorScale = sum(tableSpp.centralValue)/sum(funSigmoid(tableSpp.quality*D_sides(1) + (1-tableSpp.quality)*D_sides(2),parOptNow));
        fraction = linspace(0, 1, 100);
        D = linspace(D_sides(2), D_sides(1), 100);
        plot(fraction,funSigmoid(D,parOptNow)*factorScale, 'LineWidth', widthLine*factorScaleFig);
        hold on
%         NSides = [funSigmoid(D(1),parOptNow) funSigmoid(D(end),parOptNow)]*factorScale;
        NSides = tableSpp.centralValue([1 end]);
        meanArithm = NSides(2)*fraction + NSides(1)*(1-fraction);
        meanGeom = exp(log(NSides(2))*fraction + log(NSides(1))*(1-fraction));
        hPatch = patch([fraction fraction(end:-1:1)], [meanArithm meanGeom(end:-1:1)], [.9 .9 .9]);
        uistack(hPatch, 'bottom')
%         plot(fraction, meanArithm, 'k')
%         plot(fraction, meanGeom, 'k')
        errorbar(tableSpp.quality',tableSpp.centralValue',tableSpp.errorBar(:,:,1)',tableSpp.errorBar(:,:,2)','.', 'MarkerSize', 12*factorScaleFig, 'LineWidth', widthLine*factorScaleFig)
        xlabel(['Fraction of ' sppRelevant_string{1}])
        ylabel('Number of worms')
        % legend(h_forlegend, arrayfun(@(x) ['OD = ' num2str(x)], OD_list, 'UniformOutput', false), 'Location', 'SouthEast')
        title(strTitle)
        set(gca, 'YScale', 'linear', 'FontSize', sizeFont*factorScaleFig)
        if iPair == 1
            annotation('textbox', 'String', lettersPanels(iRow), 'Units', 'centimeters', 'Position', [xPanel - 2*factorScaleFig yPanel+heightPanel(iRow)-.1+.3*factorScaleFig .1 .1], 'LineStyle', 'none', 'HorizontalAlignment', 'left', 'VerticalAlignment', 'top', 'FontSize', sizeFontLabel, 'FontWeight', 'bold')
        end
    end % iType
% %     caca
    xPanel = xPanel + sepHoriz(iPair + 1) + widthPanel(iPair);
end % iPair

% Save
doSave = true;
if doSave
    print(gcf, '..\PresentacionesPapers\20180510_PaperForaging\Figures\FigureSupplMixtures.png', '-dpng', '-r600')
    print(gcf, '..\PresentacionesPapers\20180510_PaperForaging\Figures\FigureSupplMixtures.pdf', '-dpdf', '-r600')
    print(gcf, '..\PresentacionesPapers\20180510_PaperForaging\Figures\FigureSupplMixtures.tif', '-dtiff', '-r600')
end

%% Supplementary Figure: Comparison between OP50 and DA837
% iPanel = iPanel + 1;
% xPanel = marginLeft;
% yPanel = yPanel - sepVert2 - heightPanel(iPanel);
% % xPanel = xPanel + widthPanel(iPanel - 1) + sepHoriz1;
% hAxes(iPanel) = axes('Units', 'centimeters', 'Position', [xPanel yPanel widthPanel(iPanel) heightPanel(iPanel)]);
figure
clear hForLegend
factorScaleFig = 1;
DZero = 10^-3.8;
tabAvg = tabRaw2tabAvg(tabRaw{indSigmoidOP50});
% OD2masspermm = expList.OD2biomass(indSigmoidOP50)*volumePatch*10^6/areaPatch; % Conversion factor from OD to biomass per unit surface, in micrograms per mm^2
OD2masspermm = 1; % So that we use OD
% tabAvg = tabAvg(1:end-1, :); % Remove the 2-patch strong-dilution control
[tabRenorm,parSigmoid] = renormalizeTableSigmoid(tabAvg);
tabRenorm.quality(tabRenorm.quality == 0) = DZero;
% errorbar(tabRenorm.quality',tabRenorm.centralValue',tabRenorm.errorBar(:,:,1)',tabRenorm.errorBar(:,:,2)', styleLineSpp{'OP50', 'marker'}, 'MarkerSize', styleLineSpp{'OP50', 'sizeMarker'}*factorScaleFig, 'Color', styleLineSpp{'OP50', 'color'}, 'LineWidth', widthLine*factorScaleFig)
colorLinesNow = parula(size(tabRenorm, 1) + 1);
[~, order] = sort(max(tabAvg.quality(1:end-1, :), [], 2));
order(end + 1) = size(tabAvg, 1);
spp = 'OP50';
for iCondition = 1:size(tabRenorm, 1)
    hForLegend(1) = errorbar(tabRenorm.quality(order(iCondition), :)*OD2masspermm*(.9+rand*.2), tabRenorm.centralValue(order(iCondition), :), ...
        tabRenorm.errorBar(order(iCondition), :, 1)',tabRenorm.errorBar(order(iCondition), :, 2)', ...
        styleLineSpp{spp, 'marker'}, 'MarkerSize', styleLineSpp{spp, 'sizeMarker'}*factorScaleFig, 'Color', styleLineSpp{spp, 'color'}, 'LineWidth', widthLine*factorScaleFig);
%         '.', 'MarkerSize', 12*factorScaleFig, 'Color', colorLinesNow(1, :), 'LineWidth', widthLine*factorScaleFig)
    hold on
end

tabAvg = tabRaw2tabAvg(tabRaw{indSigmoidDA837});
% OD2masspermm = expList.OD2biomass(indSigmoidOP50)*volumePatch*10^6/areaPatch; % Conversion factor from OD to biomass per unit surface, in micrograms per mm^2
OD2masspermm = 1; % So that we use OD
% tabAvg = tabAvg(1:end-1, :); % Remove the 2-patch strong-dilution control
[tabRenorm,parSigmoid] = renormalizeTableSigmoid(tabAvg);
tabRenorm.quality(tabRenorm.quality == 0) = DZero;
% errorbar(tabRenorm.quality',tabRenorm.centralValue',tabRenorm.errorBar(:,:,1)',tabRenorm.errorBar(:,:,2)', styleLineSpp{'OP50', 'marker'}, 'MarkerSize', styleLineSpp{'OP50', 'sizeMarker'}*factorScaleFig, 'Color', styleLineSpp{'OP50', 'color'}, 'LineWidth', widthLine*factorScaleFig)
colorLinesNow = parula(size(tabRenorm, 1) + 1);
[~, order] = sort(max(tabAvg.quality(1:end-1, :), [], 2));
order(end + 1) = size(tabAvg, 1);
spp = NaN;
for iCondition = 1:size(tabRenorm, 1)
    hForLegend(2) = errorbar(tabRenorm.quality(order(iCondition), :)*OD2masspermm*(.9+rand*.2), tabRenorm.centralValue(order(iCondition), :), ...
        tabRenorm.errorBar(order(iCondition), :, 1)',tabRenorm.errorBar(order(iCondition), :, 2)', ...
        '.','MarkerSize', 15*factorScaleFig, 'Color', 'k', 'LineWidth', widthLine*factorScaleFig);
%         '.', 'MarkerSize', 12*factorScaleFig, 'Color', colorLinesNow(1, :), 'LineWidth', widthLine*factorScaleFig)
    hold on
end

legend(hForLegend, '\itE. coli\rm OP50', '\itE. coli\rm DA837', 'Location', 'NorthWest')

% hold on
% D = 10.^(log10(DZero):.1:2);
% plot(D*OD2masspermm, funSigmoid(D, parSigmoid), 'k', 'LineWidth', widthLine)
% [~, order] = sort(max(tabAvg.quality(1:end-1, :), [], 2));
% order(end + 1) = size(tabAvg, 1);
% for iCondition = 1:size(tabAvg, 1)
%     plot(tabRenorm.quality(order(iCondition), :), 10.^(1.3 + iCondition*.1)*ones(1, size(tabAvg.quality, 2)), '.', 'MarkerSize', 12*factorScaleFig)
% end % iCondition
yLimSigmoidLog = [-1.5 1.5];
xLimOD = 10.^[-4 .8];
axis([xLimOD*OD2masspermm 10.^yLimSigmoidLog]) % + [0 diff(yLimSigmoidLog)*2/5]])
annotation('rectangle', 'Position', [.2 .1 .03 .5], 'FaceColor', 'w', 'LineStyle', 'none')
xTick = [DZero*OD2masspermm 10.^(-3:1)];
xTickLabel = arrayfun(@(x) num2str(x), xTick, 'UniformOutput', false);
xTickLabel{1} = '0';
set(gca, 'XScale', 'log', 'YScale', 'log', 'XTick', xTick, 'XTickLabel', xTickLabel, 'YTick', 10.^(-1:3), 'YTickLabel', {'0.1' '1' '10' '100' '1000'}, 'FontSize', sizeFont, 'Box', 'off')
ylabel(sprintf('Relative\nnumber of worms'), 'FontSize', sizeFont)
% xlabel('Bacterial density, \itD\rm (\mug/mm^2)', 'FontSize', sizeFont)
xlabel('Bacterial density, \itD\rm (OD)', 'FontSize', sizeFont)
% annotation('textbox', 'String', lettersPanels(iPanel), 'Units', 'centimeters', 'Position', [0 yPanel+heightPanel(iPanel)-.1+.5*factorScaleFig .1 .1], 'LineStyle', 'none', 'HorizontalAlignment', 'left', 'VerticalAlignment', 'top', 'FontSize', sizeFontLabel, 'FontWeight', 'bold')
% annotation('textbox', 'String', lettersPanels(iPanel), 'Units', 'centimeters', 'Position', [xPanel - 1.5*factorScaleFig yPanel+heightPanel(iPanel)-.1+.1*factorScaleFig .1 .1], 'LineStyle', 'none', 'HorizontalAlignment', 'left', 'VerticalAlignment', 'top', 'FontSize', sizeFontLabel, 'FontWeight', 'bold')

% Save
doSave = false;
if doSave
    print(gcf, '.\PresentacionesPapers\20180510_PaperForaging\Figures\FigureSupplDA837.png', '-dpng', '-r600')
    print(gcf, '.\PresentacionesPapers\20180510_PaperForaging\Figures\FigureSupplDA837.pdf', '-dpdf', '-r600')
    print(gcf, '.\PresentacionesPapers\20180510_PaperForaging\Figures\FigureSupplDA837.tif', '-dtiff', '-r600')
end


%% *****************************
%% **** Auxiliary functions ****
%% *****************************
%% UPDATES
% 23 Jan 2022: renormalizeTableSigmoid - Make it use global variable funSigmoid instead of
% defining the sigmoid inside the function.
% 23 Jan 2022: FitAndComputeBIC2 - Add the posibility of not using nWormOut
% If fitSeparately has 4 columns, we use nWormOut in the fit. If it has 3
% columns, we don't use it. Also, fit bug.
% 23 Jan 2022: FitAndComputeBIC2 - Initial parameters for the optimization.
% 23 Jan 2022: logLikelihood - Make it use global variable funSigmoid instead of
% defining the sigmoid inside the function.
% 24 Jan 2022: renormalizeTableSigmoid - Use function FitAndComputeBIC2
% instead of the old fitting function
% 24 Jan 2022: FitAndComputeBIC2 - Fix bug at BIC computation (it was using
% nWormOut even when it shouldn't)
% 24 Jan 2022: Create functions about residence time model
% 24 Jan 2022: residenceTime - Add exponent (k)
% 24 Jan 2022: Create function param_sigmoid2param_finitetime
% 25 Jan 2022: FitAndComputeBIC2 - Fit D0 in log scale (this improves
% robustness of the fit)
% 25 Jan 2022: FitAndComputeBIC2 - Fix bug that gave problems when fitting
% a single experiment.
% 25 Jan 2022: add_pseudocount_to_tabRaw - Create function
% 26 Jan 2022: FitAndComputeBIC2 - Add isBadFit
% 26 Jan 2022: computeAvgError - Add typeError
% 26 Jan 2022: FitAndComputeBIC2 - Fix bug in the output logLike when some
% parameters were optimized in log scale
% 27 Jan 2022: FitAndComputeBIC3 - Create
% 27 Jan 2022: logLikelihood3 - Create
% 29 Jan 2022: renormalizeTableSigmoid - Modify to work directly with
% tabAvg
% 29 Jan 2022 tabRaw2tabAvg - Add pseudocounts by default
% 07 Apr 2022 findThresholdDensity - Finds the density at which fitness (or
% anything else) reaches some threshold

%% findThresholdDensity: Finds the density at which fitness (or anything else) reaches some threshold

function threshold_x = findThresholdDensity(x, y, threshold_y)
isGood = ~isnan(x) & ~isnan(y);
x = x(isGood);
y = y(isGood);
beforeIndex = find(y <= threshold_y, 1, 'last');
if ~isempty(beforeIndex) && beforeIndex < length(y)
    afterIndex = beforeIndex + 1;
%     beforeThreshold = [x(beforeIndex) y(beforeIndex)];
%     afterThreshold = [x(afterIndex) y(afterIndex)];
    threshold_x = 10^interp1(y([beforeIndex afterIndex]), log10(x([beforeIndex afterIndex])), threshold_y);
%     % Geometry to find the intersection point. A log function is
%     % applied to x coordinates, to account for the semilog plotting later.
%     slopeAtThreshold = (afterThreshold(2)-beforeThreshold(2))./(log(afterThreshold(1))-log(beforeThreshold(1)))
%     abscissaOfThreshold = log(beforeThreshold(1))+1/slopeAtThreshold*(threshold_y-beforeThreshold(2));
%     threshold_x = abscissaOfThreshold(1);
else
    threshold_x = NaN;
end
end % function findThresholdDensity

%% computeAvgError: Computes average error for a given dataset
% funTheor must accept three inputs: The qualities of the patches, the
% central value of tabAvg (this second one is only used for the trivial
% case of knowin exactly the experimental value), and iExp (which can be
% used to select the parameters to use in each case).
function [error_avg, error_avg_allconditions] = computeAvgError(tabRaw, funTheor, varargin)
nBoot = 100;
doAddPseudocount = true;
typeError = 'probability'; % 'ratio'
parseinputs
iCondition_all = 0;
error_avg_allconditions = NaN(1000, 1);
for iExp = 1:length(tabRaw)
    tabRawNow = tabRaw{iExp};
    tabAvg = tabRaw2tabAvg(tabRawNow);
    for iCondition = 1:size(tabAvg, 1)
        iCondition_all = iCondition_all + 1;
        tabCondition = tabRawNow(all(tabRawNow.spp == tabAvg.spp(iCondition,:),2) & all(tabRawNow.quality == tabAvg.quality(iCondition,:),2) & all(tabRawNow.sizePatch == tabAvg.sizePatch(iCondition,:),2),:);
        if doAddPseudocount
            p_boot = bootstrp(nBoot, @(x) (sum(x, 1) + 1)/(sum(x(:)) + size(x, 2)), tabCondition.nWorm);
        else
            p_boot = bootstrp(nBoot, @(x) sum(x, 1)/sum(x(:)), tabCondition.nWorm);
        end
%         try
        p_theor = funTheor(tabAvg.quality(iCondition,:), tabAvg.centralValue(iCondition,:), iExp);
%         catch
%             keyboard
%         end
%         p_theor = .2*[1 1 1 1 1];
%         errors = abs(p_boot - p_theor)./((p_theor + p_boot)/2);
        if strcmpi(typeError, 'probability')
            errors = abs(p_boot - p_theor)./p_theor;
            errors(abs(p_boot - p_theor)==0) = 0; % To avoid NaN when 0/0
        elseif strcmpi(typeError, 'ratio')            
            errors = max(p_boot, p_theor)./min(p_boot, p_theor);            
%             errors(abs(p_boot - p_theor)==0) = 0; % To avoid NaN when 0/0
        else
            caca
        end
        error_avg_allconditions(iCondition_all) = mean(errors(:)); % I'm not sure if the arithmetic mean is the best when the errors are measured in ratio
        if error_avg_allconditions(iCondition_all) == Inf
            keyboard
        end
    end % iCondition
end % iExp
error_avg_allconditions = error_avg_allconditions(1:iCondition_all);
error_avg = mean(error_avg_allconditions); % I'm not sure if the arithmetic mean is the best when the errors are measured in ratio
end % function computeAvgError

%% tabRaw2tabAvg: Computes the average across conditions
function tabAvg = tabRaw2tabAvg(tabRaw,varargin)
% By default we add one pseudocount to each condition
funToCompute = @(nWormInPatch,nWormOut) sum(nWormInPatch,1) + 1; % This function will be executed on tabRaw.nWorm and tabRaw.nWormOut for each condition. By default, simply sum the number of worms in each patch
parseinputs
conditionTable = unique(tabRaw(:,2:5));
nCondition = size(conditionTable,1);
% centralValue = NaN(nCondition,0);
% confInterval = NaN(nCondition,0,2);
% errorBar = confInterval;
clear centralValue confInterval errorBar nData
for iCondition = nCondition:-1:1
    isGood = all(tabRaw.spp==conditionTable.spp(iCondition,:),2) & all(tabRaw.quality==conditionTable.quality(iCondition,:),2) & all(tabRaw.sizePatch==conditionTable.sizePatch(iCondition,:),2);
    nData(iCondition,1) = sum(isGood);
    centralValue(iCondition,:) = funToCompute(tabRaw.nWorm(isGood,:),tabRaw.nWormOut(isGood,:));
    if sum(isGood)>1
        confInterval(iCondition,:,:) = permute(bootci(1000,funToCompute,tabRaw.nWorm(isGood,:),tabRaw.nWormOut(isGood,:)),[3 2 1]);
        errorBar(iCondition,:,:) = abs(centralValue(iCondition,:) - confInterval(iCondition,:,:));
    end
end
tabAvg = [conditionTable table(centralValue,confInterval,errorBar,nData)];
% Jan 12, 2020: I add the column Date
end % function tabRaw2tabAvg

%% function renormalizeTableSigmoid: Aligns the data for one species, using the sigmoid fit instead of the common points
function [tabRenorm,parSigmoid] = renormalizeTableSigmoid(tabAvg,varargin) % The tables need to contain a single species
    global funSigmoid    
    doUseNWormOut = false;
    parSigmoid = [];
    parseinputs       
    % Fit sigmoid
    if isempty(parSigmoid)
        if doUseNWormOut
            caca % This is not ready, and to implement it I must provide nWormOut (which is not present in tabAvg)
%             fitSeparately = array2table(false(1, 4),'VariableNames',{'H' 'k' 'D0' 'factorOut'}); % Here it won't matter if it's true or false, because we have a single sigmoid
        else
            fitSeparately = array2table(false(1, 3),'VariableNames',{'H' 'k' 'D0'}); % Here it won't matter if it's true or false, because we have a single sigmoid
        end
        tabAvg.Properties.VariableNames{'centralValue'} = 'nWorm';
        resultCommonFit = FitAndComputeBIC2({tabAvg}, fitSeparately);
        tabAvg.Properties.VariableNames{'nWorm'} = 'centralValue';
        parSigmoid = resultCommonFit.parOpt;
    end
    % Compute scaling factors
%     p = 1 + (parOpt(1) - 1)./(1 + (parOpt(3)./avgTable.quality).^parOpt(2));
    p = funSigmoid(tabAvg.quality,parSigmoid);
    factorSigmoid = nansum(p,2);
    factorRenormalization = factorSigmoid./nansum(tabAvg.centralValue,2);
    tabAvg = [tabAvg table(factorRenormalization)];
    tabAvg.centralValue = tabAvg.centralValue.*factorRenormalization;
    tabAvg.errorBar = tabAvg.errorBar.*factorRenormalization;
    tabAvg.confInterval = tabAvg.confInterval.*factorRenormalization;
    tabRenorm = tabAvg;
end % function renormalizeTableSigmoid

%% plate2result: Compute avgTable and resultTable
function [avgTable, resultTable] = plate2result(plate,varargin)

funToCompute = @(nWormInPatch,nWormOut) sum(nWormInPatch,1); % This function will be executed on resultTable.nWorm and resultTable.nWormOut for each condition. By default, simply sum the number of worms in each patch
parseinputs

nPlate = length(plate);
nPatch = length(plate(1).patch);
quality = NaN(nPlate,nPatch);
sizePatch = quality;
spp = categorical(quality);
% sppMain = categorical(NaN(nPlate,1));
nWorm = quality;
nWormOut = NaN(nPlate,1);
% conditionSortList = NaN(nPlate,5);
for iPlate = 1:nPlate
%     iPlate
    qualityNow = [horzcat(plate(iPlate).patch.Q) ; horzcat(plate(iPlate).patch.size)];    
    [qualityNow,order] = sortrows(qualityNow');
    quality(iPlate,:) = qualityNow(:,1);
    sizePatch(iPlate,:) = qualityNow(:,2);
    sppNow = horzcat(plate(iPlate).patch.type);
%     sppMain(iPlate) = setdiff(unique(sppNow),categorical({'OP50'}));
    spp(iPlate,:) = sppNow(order);
    for iPatch = 1:nPatch
        nWorm(iPlate,iPatch) = sum(plate(iPlate).patch(iPatch).distEdge(plate(iPlate).worm.xy)<0);
    end
    nWorm(iPlate,:) = nWorm(iPlate,order);
    nWormOut(iPlate) = size(plate(iPlate).worm.xy,1)-sum(nWorm(iPlate,:),2);
end
resultTable = table(spp,quality,sizePatch,nWorm,nWormOut);
conditionTable = unique(resultTable(:,1:3));
nCondition = size(conditionTable,1);
% centralValue = NaN(nCondition,0);
% confInterval = NaN(nCondition,0,2);
% errorBar = confInterval;
clear centralValue confInterval errorBar nData
for iCondition = nCondition:-1:1
    isGood = all(resultTable.spp==conditionTable.spp(iCondition,:),2) & all(resultTable.quality==conditionTable.quality(iCondition,:),2) & all(resultTable.sizePatch==conditionTable.sizePatch(iCondition,:),2);
    nData(iCondition,1) = sum(isGood);
    centralValue(iCondition,:) = funToCompute(resultTable.nWorm(isGood,:),resultTable.nWormOut(isGood,:));
    if sum(isGood)>1
        confInterval(iCondition,:,:) = permute(bootci(1000,funToCompute,resultTable.nWorm(isGood,:),resultTable.nWormOut(isGood,:)),[3 2 1]);
        errorBar(iCondition,:,:) = abs(centralValue(iCondition,:) - confInterval(iCondition,:,:));
    end
end
avgTable = [conditionTable table(centralValue,confInterval,errorBar,nData)];
end

%% renormalizeTable: Realigns the data using common densities to show the sigmoid (the table must contain only on species)
function tableSpp = renormalizeTable(tableSpp)
typePatchList = unique(table(tableSpp.spp(:),tableSpp.quality(:),'VariableNames',{'spp' 'quality'}),'rows');
nCondition = size(tableSpp,1);
nWorm = NaN(size(typePatchList,1),nCondition);
% nWormEB = NaN(size(typePatchList,1),nCondition,2);
for iCondition = 1:nCondition
    for iPatch = 1:size(tableSpp.quality,2)
        indTypePatch = find(typePatchList.spp == tableSpp.spp(iCondition,iPatch) & typePatchList.quality==tableSpp.quality(iCondition,iPatch));
        nWorm(indTypePatch,iCondition) = tableSpp.centralValue(iCondition,iPatch);
%         nWormEB(indTypePatch,iCondition,:) = tableSpp.nWormEB(iCondition,iPatch,:);
    end % iPatch
end % iCondition
% Now renormalization
nOverlap = zeros(nCondition);
for iCondition = 1:nCondition
    for jCondition = iCondition+1:nCondition
        nOverlap(iCondition,jCondition) = sum(~isnan(nWorm(:,iCondition)) & ~isnan(nWorm(:,jCondition)) & typePatchList.quality~=0);
    end % jCondition
end % iCondition
nOverlap = nOverlap + nOverlap';
[~,indMax] = max(nOverlap(:));
[iMax,jMax] = ind2sub(size(nOverlap),indMax);
isRenormalized = false(1,nCondition);
isRenormalized(iMax) = true; % I take as reference the one with strongest overlap
factorRenormalization = ones(1,nCondition);
for iCondition = find(~isRenormalized)
    % Look for the best overlap between the ones already renormalized
    % and the ones still waiting
    nOverlapNow = nOverlap;
    nOverlapNow(:,~isRenormalized) = 0;
    nOverlapNow(isRenormalized,:) = 0;
    [~,indMax] = max(nOverlapNow(:));
    [indNext,indRef] = ind2sub(size(nOverlap),indMax);
    % Renormalization
    isOverlap = all(~isnan(nWorm(:,[indNext indRef])),2) & typePatchList.quality~=0;
    factorRenormalization(indNext) = sum(nWorm(isOverlap,indRef))/sum(nWorm(isOverlap,indNext));
    nWorm(:,indNext) = nWorm(:,indNext)*factorRenormalization(indNext);
%     nWormEB(:,indNext,:) = nWormEB(:,indNext,:)*factorRenormalization(indNext);
    isRenormalized(indNext) = true;
end % iCondition
factorRenormalization = factorRenormalization';
tableSpp = [tableSpp table(factorRenormalization)];
tableSpp.centralValue = tableSpp.centralValue.*factorRenormalization;
tableSpp.errorBar = tableSpp.errorBar.*factorRenormalization;
tableSpp.confInterval = tableSpp.confInterval.*factorRenormalization;
end

%% function FitAndComputeBIC
% Update 23 Jan 2022: Add the posibility of not using nWormOut
% If fitSeparately has 4 columns, we use nWormOut in the fit. If it has 3
% columns, we don't use it. Also, fit bug.
% Update 23 Jan 2022: Initial parameters for the optimization.
function resultFit = FitAndComputeBIC2(tabRaw, fitSeparately)

nExp = length(tabRaw);
nPar = size(fitSeparately, 2);
% Create a list of indices that tell us the parameter to apply for each
% experiment
indExp2indPar = zeros(nExp, nPar); % This zero will be removed at the end
iPar = 0;
for jPar = 1:nPar    
    if any(~fitSeparately{:, jPar})
        iPar = iPar + 1;
        indExp2indPar(~fitSeparately{:, jPar}, jPar) = iPar;
    end
end % iPar
iPar = max(indExp2indPar(:));
ind_zeros = find(indExp2indPar==0);
for ind = ind_zeros(:)'
    iPar = iPar + 1;
    indExp2indPar(ind) = iPar;
end
parTypeMat = repmat(1:nPar, [nExp 1]);
parType = NaN(1, max(indExp2indPar(:)));
parType(indExp2indPar) = parTypeMat;

% indExp2indPar
% parTypeMat
% parType

% Groups of independent sets of experiments
indExpGroup = cell(1,nExp); % Experiments that enter in each group
indParGroup = indExpGroup; % Parameters that are used in each group
for iExp = 1:nExp
    indExpGroup{iExp} = iExp;
    indParGroup{iExp} = unique(indExp2indPar(iExp,:));
end % iExp
anyChange = true;
while anyChange
    anyChange = false;
    for iExp = 1:length(indExpGroup)-1
        for jExp = iExp+1:length(indExpGroup)
            if ~anyChange && ~isempty(intersect(indParGroup{iExp}, indParGroup{jExp}))
                anyChange = true;
                indParGroup{iExp} = union(indParGroup{iExp}, indParGroup{jExp});
                indExpGroup{iExp} = union(indExpGroup{iExp}, indExpGroup{jExp});
                indExpGroup(jExp) = [];
                indParGroup(jExp) = [];
            end % if groups are not independent
        end % jExp
    end % iExp
end % while clusters keep changing

% Optimization parameters and initial condition
bounds = [
    10 3000;
    .1 5;
    10^-6 10
    10^-4 Inf];
if nPar==3 % Don't use nWormOut in the fit
    par0 = [
        200 1 .01;
        200 1 .001;
        200 1 .1;
        200 1 .0001;]; % [H, k, D0]    
elseif nPar==4 % Use nWormOut in the fit
    par0 = [200 1 .01 1]; % [H, k, D0, factorNWormOut]
else
    error('Wrong number of parameters. The table fitSeparately must have either 3 or 4 columns.')
end
% par0 = par0(1,:)

% logLikelihood(pars, tabRaw, indTypePatch, parType, indTypePatch2indPar)
options = optimoptions('fmincon','Display','none');%, 'OptimalityTolerance', 10^-10, 'FunctionTolerance', 10^-10, 'StepTolerance', 10^-12,'PlotFcn','optimplotfval');
% indParLog = [1 3 4]; % H, D0 and factorNWormOut will be optimized in log scale
indParLog = [3]; % No parameter optimized in log scale

% Optimization
nGroup = length(indExpGroup);
parOptList = NaN(size(parType));
isBadFit = false;
for iGroup = 1:nGroup     
    iTrial = 1;
    doRepeat = true;    
    while doRepeat && iTrial <= size(par0, 1)
        doRepeat = false;
        tabRawNow = tabRaw(indExpGroup{iGroup});
        par0Now = par0(iTrial, :);
        parList0 = par0Now(parType);        
        indexList = NaN(size(parList0));
        indexList(indParGroup{iGroup}) = 1:length(indParGroup{iGroup});
        indExp2indParNow = indexList(indExp2indPar(indExpGroup{iGroup}, :));
        isParLog = false(size(parType));        
        bndMin = -Inf(size(parType));
        bndMax = Inf(size(parType));
        for indParType = 1:4
            bndMin(parType == indParType) = bounds(indParType, 1);
            bndMax(parType == indParType) = bounds(indParType, 2);
        end % indParType
        for iPar = indParLog
            isParLog(parType == iPar) = true;
            parList0(parType == iPar) = log10(parList0(parType == iPar));
            bndMin(parType == iPar) = log10(bndMin(parType == iPar));
            bndMax(parType == iPar) = log10(bndMax(parType == iPar));
        end % iPar
        parList0Now = parList0(indParGroup{iGroup});
        isParLogNow = isParLog(indParGroup{iGroup});
        bndMinNow = bndMin(indParGroup{iGroup});
        bndMaxNow = bndMax(indParGroup{iGroup});
%         try
%             parList0Now
%             -logLikelihood(parList0Now, tabRawNow, indExp2indParNow, 'isParLog', isParLogNow)
            [parOptNow,fval] = fmincon(@(x) -logLikelihood(x, tabRawNow, indExp2indParNow, 'isParLog', isParLogNow),parList0Now,[],[],[],[],bndMinNow,bndMaxNow,[],options);
%             fval
%             -logLikelihood(parOptNow, tabRawNow, indExp2indParNow, 'isParLog', isParLogNow)
            if any(abs(parOptNow-bndMinNow)<10^-3) || any(abs(parOptNow-bndMaxNow)<10^-3)
                doRepeat = doRepeat + 1;
                iTrial = iTrial + 1;
            end
%         catch
%             keyboard
%         end
    end % while we don't converge to a good solution
    if doRepeat
        disp('WARNING!!! Sigmoid parameters look bad (one of them is hitting a constraint)')
        isBadFit = true;
    end    
    parOptList(indParGroup{iGroup}) = parOptNow;    
end % iGroup

% Collect results
[resultFit.logLike, resultFit.logLikeList] = logLikelihood(parOptList, tabRaw, indExp2indPar, 'isParLog', isParLog);
for iPar = indParLog
    parOptList(parType == iPar) = 10.^parOptList(parType == iPar);
end % iPar
parOpt = parOptList(indExp2indPar);
resultFit.parOpt = parOpt;
resultFit.fitSeparately = fitSeparately;
resultFit.nPar = length(parOptList);
resultFit.nWormTotal = 0;
for iExp = 1:nExp
    if nPar == 4
        resultFit.nWormTotal = resultFit.nWormTotal + sum(tabRaw{iExp}.nWorm(:)) + sum(tabRaw{iExp}.nWormOut);
    else
        resultFit.nWormTotal = resultFit.nWormTotal + sum(tabRaw{iExp}.nWorm(:));
    end
end % iExp
resultFit.BIC = resultFit.nPar*log(resultFit.nWormTotal) - 2*resultFit.logLike;
resultFit.AIC = resultFit.nPar*2                         - 2*resultFit.logLike;
resultFig.isBadFit = isBadFit;
end % function FitAndComputeBIC

%% Function logLikelihood
% Update 23 Jan 2022: Make it use global variable funSigmoid instead of
% defining the sigmoid inside the function.
function [logLike, logLikeList] = logLikelihood(parList, tabRaw, indExp2indPar, varargin)
global funSigmoid
nPar = size(indExp2indPar, 2);
isParLog = false(size(parList));
parseinputs
parList(isParLog) = 10.^(parList(isParLog));
pars = parList(indExp2indPar);

logLikeList = NaN(1,length(tabRaw));
for iExp = 1:length(tabRaw)    
    nPlate = size(tabRaw{iExp}, 1);
    if nPar==4 
        pPredict = [funSigmoid(tabRaw{iExp}.quality, pars(iExp,:)) repmat(pars(iExp,4), [nPlate 1])];
        nWormExp = [tabRaw{iExp}.nWorm tabRaw{iExp}.nWormOut];
    else
        pPredict = funSigmoid(tabRaw{iExp}.quality, pars(iExp,:));
        nWormExp = tabRaw{iExp}.nWorm;
    end % If we are using nWormOut in the fit        
    pPredict = pPredict./sum(pPredict,2);
    logLikeList(iExp) = sum(sum(nWormExp.*log(pPredict)));
end % iExp
logLike = sum(logLikeList);
end % function logLikelihood

%% function FitAndComputeBIC3: Like version 2, but it allows having different species in the same plate
function resultFit = FitAndComputeBIC3(tabRaw, fitSeparately)

nExp = length(tabRaw);
nPar = size(fitSeparately, 2);

% Put all the plates in the same table
nPatchMax = max(cellfun(@(x) size(x.spp, 2), tabRaw));
% nPlateTotal = sum(cellfun(@(x) size(x.spp, 1), tabRaw))

indExp = [];
date = [];
spp = [];
quality = [];
sizePatch = [];
nWorm = [];
nWormOut = [];
for iExp = 1:nExp    
    indExp = [indExp ; tabRaw{iExp}.indExp];
    date = [date ; tabRaw{iExp}.date];    
    if size(tabRaw{iExp}.spp, 2) < nPatchMax
        tabRaw{iExp}.spp(:, size(tabRaw{iExp}.spp, 2)+1:nPatchMax) = categorical({'nothing'});
        tabRaw{iExp}.quality(:, size(tabRaw{iExp}.quality, 2)+1:nPatchMax) = NaN;
        tabRaw{iExp}.sizePatch(:, size(tabRaw{iExp}.sizePatch, 2)+1:nPatchMax) = NaN;
        tabRaw{iExp}.nWorm(:, size(tabRaw{iExp}.nWorm, 2)+1:nPatchMax) = NaN;
    end    
    spp = [spp ; tabRaw{iExp}.spp];
    quality = [quality ; tabRaw{iExp}.quality];
    sizePatch = [sizePatch ; tabRaw{iExp}.sizePatch];
    nWorm = [nWorm ; tabRaw{iExp}.nWorm];
    nWormOut = [nWormOut ; tabRaw{iExp}.nWormOut];
end % iExp

sppList = unique(spp(:));
sppList(sppList==categorical({'nothing'})) = [];
indSpp = NaN(size(spp));
for iSpp = 1:length(sppList)
    indSpp(spp == sppList(iSpp)) = iSpp;
end
tabFit = table(indExp, date, spp, indSpp, quality, sizePatch, nWorm, nWormOut);
nPlate = size(tabFit, 1);

% tabFit(1:10, :)
% tabFit(300:310, :)

nSpp = length(sppList);

% Create a list of indices that tell us the parameter to apply for each
% spp
indSpp2indPar = zeros(nSpp, nPar); % This zero will be removed at the end
iPar = 0;
for jPar = 1:nPar    
    if ~fitSeparately(jPar)
        iPar = iPar + 1;
        indSpp2indPar(:, jPar) = iPar;
    end
end % iPar
iPar = max(indSpp2indPar(:));
ind_zeros = find(indSpp2indPar==0);
for ind = ind_zeros(:)'
    iPar = iPar + 1;
    indSpp2indPar(ind) = iPar;
end
parTypeMat = repmat(1:nPar, [nSpp 1]);
parType = NaN(1, max(indSpp2indPar(:)));
parType(indSpp2indPar) = parTypeMat;

% Indices of parameters used for each patch of each plate
patch2indPar = NaN(nPlate, nPatchMax, nPar);
for iPlate = 1:nPlate
    hasPatch = ~isnan(tabFit.indSpp(iPlate, :));
    patch2indPar(iPlate, hasPatch, :) = permute(indSpp2indPar(tabFit.indSpp(iPlate, hasPatch), :), [3 1 2]);
end % iPlate


% sppList
% indSpp2indPar
% parTypeMat
% parType
% patch2indPar(300:310,:,:)
% caca


% Groups of independent sets of plates
% indPlateGroup = {1}; % Plates that enter in each group. We start with a single group with plate 1
plate2group = NaN(nPlate, 1);
indPar2group = NaN(max(indSpp2indPar(:)), 1);
% indParGroup = {unique(unique(patch2indPar(1,:,:)))}; % Parameters that are used in each group. We start with those used with plate 1
% isAssigned = false(nPlate, 1);
iGroup = 0;
while any(isnan(plate2group))
    % Start new group
    iGroup = iGroup + 1;
    % Add the first unassigned plate to the group
    indPlateFirst = find(isnan(plate2group), 1);
    plate2group(indPlateFirst) = iGroup; % We start with plate 1
    indPar2group(unique(unique(patch2indPar(indPlateFirst,:,:)))) = iGroup;
    % Add to the group all other plates with overlapping parameters
    isNewPlate = true;
    while any(isNewPlate)
        isNewPlate = false(nPlate, 1);
        for indParNow = find(indPar2group == iGroup)'            
            isNewPlate = isNewPlate | (isnan(plate2group) & any(any(patch2indPar == indParNow, 3), 2));
        end % indParNow
        plate2group(isNewPlate) = iGroup;
        indParNew = unique(unique(unique(patch2indPar(isNewPlate,:,:))));        
        indPar2group(indParNew(~isnan(indParNew))) = iGroup;
    end % while we are adding new plates to the group
end % while plates not assigned to any group
nGroup = iGroup;

% Optimization parameters and initial condition
bounds = [
    10 3000;
    .1 5;
    10^-6 10
    10^-4 Inf];
if nPar==3 % Don't use nWormOut in the fit
    par0 = [
        200 1 .01;
        200 1 .001;
        200 1 .1;
        200 1 .0001;]; % [H, k, D0]    
elseif nPar==4 % Use nWormOut in the fit
    par0 = [200 1 .01 1]; % [H, k, D0, factorNWormOut]
else
    error('Wrong number of parameters. The table fitSeparately must have either 3 or 4 columns.')
end
% par0 = par0(1,:)

% logLikelihood(pars, tabRaw, indTypePatch, parType, indTypePatch2indPar)
options = optimoptions('fmincon','Display','none');%, 'OptimalityTolerance', 10^-10, 'FunctionTolerance', 10^-10, 'StepTolerance', 10^-12,'PlotFcn','optimplotfval');
% indParLog = [1 3 4]; % H, D0 and factorNWormOut will be optimized in log scale
indParLog = [3]; % No parameter optimized in log scale

% Optimization
parOptList = NaN(size(parType));
isBadFit = false;
for iGroup = 1:nGroup     
    iTrial = 1;
    doRepeat = true;    
    while doRepeat && iTrial <= size(par0, 1)
        doRepeat = false;        
        par0Trial = par0(iTrial, :);
        parList0 = par0Trial(parType);                
        isParLog = false(size(parType));        
        bndMin = -Inf(size(parType));
        bndMax = Inf(size(parType));
        for indParType = 1:4
            bndMin(parType == indParType) = bounds(indParType, 1);
            bndMax(parType == indParType) = bounds(indParType, 2);
        end % indParType
        for iPar = indParLog
            isParLog(parType == iPar) = true;
            parList0(parType == iPar) = log10(parList0(parType == iPar));
            bndMin(parType == iPar) = log10(bndMin(parType == iPar));
            bndMax(parType == iPar) = log10(bndMax(parType == iPar));
        end % iPar
        parList0Now = parList0(indPar2group == iGroup);
        isParLogNow = isParLog(indPar2group == iGroup);
        bndMinNow = bndMin(indPar2group == iGroup);
        bndMaxNow = bndMax(indPar2group == iGroup);
        indexList = NaN(size(parList0));
        indexList(indPar2group == iGroup) = 1:sum(indPar2group == iGroup);
        patch2indParNow = patch2indPar(plate2group == iGroup, :, :);
        patch2indParNow(~isnan(patch2indParNow)) = indexList(patch2indParNow(~isnan(patch2indParNow)));
        tabRawNow = tabFit(plate2group == iGroup,:);
        try
%             parList0Now
%             -logLikelihood(parList0Now, tabRawNow, indExp2indParNow, 'isParLog', isParLogNow)
            [parOptNow,fval] = fmincon(@(x) -logLikelihood3(x, tabRawNow, patch2indParNow, 'isParLog', isParLogNow),parList0Now,[],[],[],[],bndMinNow,bndMaxNow,[],options);
%             fval
%             -logLikelihood(parOptNow, tabRawNow, indExp2indParNow, 'isParLog', isParLogNow)
            if any(abs(parOptNow-bndMinNow)<10^-3) || any(abs(parOptNow-bndMaxNow)<10^-3)
                doRepeat = doRepeat + 1;
                iTrial = iTrial + 1;
            end
        catch
            keyboard
        end
    end % while we don't converge to a good solution
    if doRepeat
        disp('WARNING!!! Sigmoid parameters look bad (one of them is hitting a constraint)')
        isBadFit = true;
    end    
    parOptList(indPar2group == iGroup) = parOptNow;    
end % iGroup

% Collect results
[resultFit.logLike, resultFit.logLikeList] = logLikelihood3(parOptList, tabFit, patch2indPar, 'isParLog', isParLog);
for iPar = indParLog
    parOptList(parType == iPar) = 10.^parOptList(parType == iPar);
end % iPar
parOpt = parOptList(indSpp2indPar);
resultFit.parOpt = parOpt;
resultFit.sppList = sppList;
resultFit.fitSeparately = fitSeparately;
resultFit.nPar = length(parOptList);
resultFit.nWormTotal = 0;
for iExp = 1:nExp
    if nPar == 4
        resultFit.nWormTotal = resultFit.nWormTotal + sum(tabRaw{iExp}.nWorm(:)) + sum(tabRaw{iExp}.nWormOut);
    else
        resultFit.nWormTotal = resultFit.nWormTotal + sum(tabRaw{iExp}.nWorm(:));
    end
end % iExp
resultFit.BIC = resultFit.nPar*log(resultFit.nWormTotal) - 2*resultFit.logLike;
resultFit.AIC = resultFit.nPar*2                         - 2*resultFit.logLike;
resultFig.isBadFit = isBadFit;
end % function FitAndComputeBIC3

%% Function logLikelihood3 (to use with FitAndComputeBIC3)
% Update 23 Jan 2022: Make it use global variable funSigmoid instead of
% defining the sigmoid inside the function.
function [logLike, logLikeList] = logLikelihood3(parList, tabRaw, patch2indPar, varargin)
global funSigmoidMatrix
nPar = size(patch2indPar, 2);
isParLog = false(size(parList));
parseinputs
parList(isParLog) = 10.^(parList(isParLog));
pars = patch2indPar;
pars(~isnan(patch2indPar)) = parList(patch2indPar(~isnan(patch2indPar)));
if nPar==4
    caca % Not ready to handle nWormOut
else
    pPredict = funSigmoidMatrix(tabRaw.quality, pars);    
%     pPredict(isnan(tabRaw.nWorm)) = 0; % Cases without a food patch
    pPredict = pPredict./nansum(pPredict,2);
%     tabRaw.nWorm(isnan(tabRaw.nWorm)) = 0; % Cases without a food patch
    logLikeList = nansum(tabRaw.nWorm.*log(pPredict), 2);
end
logLike = sum(logLikeList);
end % function logLikelihood3

%% bootstrapTable: Creates bootstrap randomizations of a table
function tabBoot = bootstrapTable(tab, nBoot)
    conditionTable = unique(tab(:,2:5));
    nCondition = size(conditionTable,1);
    % Get indices of the rows that will go in each bootstrap sample
    indBoot = [];
    for iCondition = 1:nCondition
        indGood = find(all(tab.spp == conditionTable(iCondition,:).spp, 2) & all(tab.quality == conditionTable(iCondition,:).quality, 2) & all(tab.sizePatch == conditionTable(iCondition,:).sizePatch, 2));
        nPlate = length(indGood);
        indBoot = [indBoot ; indGood(ceil(rand(nPlate, nBoot)*nPlate))]; % Inefficient, but I don't think it matters much        
    end % iCondition
    % Create the tables
    for iBoot = nBoot:-1:1
        tabBoot{iBoot} = tab(indBoot(:,iBoot),:);
    end % iBoot
end % function bootstrapTable

%% residenceTime: Model for residence time based on food consumption time
% The model is as follows:
% T_residence = d_travel/v + d_travel*w_detection*f_efficiency*t_eat*D,
% where 
% d_travel is the avg distance traveled inside a food drop (or equivalent
% region in space), in mm. Crude estimate: d_travel = 20 mm
% v is the avg speed, in mm/s
% w_detection is the width around the worm's head where a bacteria would be
% detected, in mm. Crude estimate: 0.1 mm
% f_efficiency is an efficiency fraction, which I think encompasses two
% main factors: (1) The proportion of bacteria that are actually detected,
% among those that fall within the detection radius. This factor may change
% with density. (2) The fraction of path that traverses already-depleted 
% regions. This factor depends on the parameters of the random walk, and in
% reality may also depend on density. Crude estimate: 1
% t_eat is the time it takes to consume one bacteria, in seconds. Crude
% estimate: 0.03
%
% All these parameters reduce to two;
% T_residence = t_travel*(1 + D/D0),
% where
% t_travel = d_travel/v is the time it takes to traverse a food drop (or
% equivalent region in space), without taking into account any consumption
% times (in seconds).
% D0 = 1/(v*w_detection*f_efficiency*t_eat) is the food density at
% which the residence time is twice the zero-density baseline.
function [T_residence, T_residence_renormalized] = residenceTime(D, varargin)
t_travel = 20; % Avg time to cross the drop without counting consumption times, in seconds. t_travel = d_travel*v. Baseline estimates: d_travel = 10 mm, v = 0.5 mm/s
D0 = 333; % Density at which the residence times is twice the baseline, in cells/mm^2 (or in whatever units; it must simply be the same as for D in the input)
k = 1; % Exponent. It should be 1 according to the consumption-time model.
parseinputs
T_residence_renormalized = 1 + (D/D0).^k;
T_residence = t_travel*T_residence_renormalized;
% T_residence_normalized = @(D) 1 + (d_travel*w_detection*(1-f_overlap)*t_eat*D)/(d_travel/v);
end

%% residenceTime2pWorm: Simulates the time evolution of an experiment, to derive the proportion of worms we find in each patch after some time
% This simulation assumes one state per patch, plus one central state.
% Worms can go from the patches to the central state (with probability
% 1/T_residence for each patch), and from the central state to the food
% patches, with probability 1/T_travel which is equal for all patches. 
function pWorm = residenceTime2pWorm(T_residence, varargin)
nState = length(T_residence) + 1;
% Parameters
T_travel = 120; % Average time it takes worms to go from one patch to another, in seconds
t_exp = 2*3600; % Time of the experiment, in seconds (must be an integer). This function assumes that worms start uniformly distributed across the food patches, so we should discount the time it takes worms to reach them.
pWorm0 = zeros(1,nState);
pWorm0(1) = 1; % Start at the center
parseinputs

pLeave = 1./T_residence;
pArrive = 1/T_travel;
A = zeros(nState);
A(2:end, 1) = pArrive/(nState - 1);
A(1, 2:end) = pLeave;
% A = repmat(pLeave/(nState-1),[nState 1]);
% A(logical(diag(ones(nState,1)))) = 0;
A(logical(diag(ones(nState,1)))) = 1 - sum(A,1);
pWorm = NaN(t_exp,nState);
pWorm(1,:) = pWorm0;
for iStep = 2:t_exp % One step per second
    pWorm(iStep,:) = A*pWorm(iStep-1,:)';
end
end

%% param_sigmoid2param_finite_time: Transforms the parameters of a sigmoid (new and fantastic) to approximate parameters of the finite-time model that will give an equivalent sigmoid
% Order of param_sigmoid: [H k D0]
% Order of param_ft: [time_travel_in_patch k D0]
% We need the densities as input, because the sigmoid coming from the
% finite time model depends quite a bit on them.
function [param_ft, pWorm] = param_sigmoid2param_finite_time(param_sigmoid, D)
    global funSigmoid    
    p_sigmoid = funSigmoid(D, param_sigmoid);
    p_sigmoid = p_sigmoid/sum(p_sigmoid);
    param_ft = [(10^4.2)./param_sigmoid(1) param_sigmoid(2)/1.1 param_sigmoid(3)]; % Initial guess    
    param_ft = fmincon(@(x) error_sigmoid(D, p_sigmoid, x),param_ft);
    [~, pWorm] = error_sigmoid(D, p_sigmoid, param_ft);    
    function [err, pWorm] = error_sigmoid(D, p_sigmoid, param_ft)
        T_residence = residenceTime(D, 't_travel', param_ft(1), 'k', param_ft(2), 'D0', param_ft(3));
        pWorm_history = residenceTime2pWorm(T_residence, 'T_travel', 120);
        pWorm = pWorm_history(end,2:end);
        pWorm = pWorm/sum(pWorm);
        err = sum((log(p_sigmoid) - log(pWorm)).^2);
    end % function error_sigmoid
end

%% add_pseudocount_to_tabRaw: It adds a pseudocount to the data contained in a tabRaw. 
% The way it works is that it picks one plate per condition, and adds one
% worm to each patch
function tabRaw = addPseudocountToTabRaw(tabRaw)
conditionTable = unique(tabRaw(:,2:5));
for iCondition = 1:size(conditionTable, 1)
    isCondition = true(size(tabRaw, 1), 1);
    %     isCondition = cellfun(@(x) isequal(x, conditionTable{iCondition, 1}{1}), tabRaw{:, 2});  % ATTENTION!!! I comment this line because it takes very long and should not change anything in our current dataset  
    for iCol = 3:5        
        isCondition = isCondition & all(tabRaw{:, iCol}==conditionTable{iCondition, iCol - 1}, 2);        
    end
    ind_row = find(isCondition, 1);
    tabRaw.nWorm(ind_row, :) = tabRaw.nWorm(ind_row, :) + 1;
end % iCondition
end

%% parSigmoidBoot2interval: Gives the confidence interval for a sigmoid, based on the bootstrapped parameters
function [intervalSigmoid, sigmoidsBoot] = parSigmoidBoot2interval(parSigmoidBoot, D, varargin)
global funSigmoid
alpha = .05;
parseinputs
nBoot = size(parSigmoidBoot, 1);
sigmoidsBoot = NaN(nBoot, length(D));
for iBoot = nBoot:-1:1
    sigmoidsBoot(iBoot, :) = funSigmoid(D, parSigmoidBoot(iBoot, :));
end % iBoot
sigmoidsBoot = log10(sigmoidsBoot);
isGood = true(nBoot, 1);
nSigmoidRemove = round(alpha*nBoot);
for i = 1:nSigmoidRemove    
    sigmoid_median = median(sigmoidsBoot(isGood, :), 1);
    error_sigmoids = sum((sigmoidsBoot - sigmoid_median).^2, 2);
    error_sigmoids(~isGood) = 0;
    [~, ind_max] = max(error_sigmoids);
    isGood(ind_max) = false;
end
sigmoidsBoot = 10.^sigmoidsBoot;
intervalSigmoid = [min(sigmoidsBoot(isGood,:), [], 1)' max(sigmoidsBoot(isGood,:), [], 1)'];
end % function interval_sigmoid

% 26-Feb-2023 07:40:17 Use effective density for figure new4
